# Supplementary material for: The Repression of Atoh1 by Neurogenin1 during Inner Ear Development
Source: Front Mol Neurosci. 2017 Oct 20;10:321. doi: 10.3389/fnmol.2017.00321 (PMC5655970; doi:10.3389/fnmol.2017.00321)
Supplement: Supplementary file 3 [file Table_3.xlsx]

## Sheet: list IP Atoh1
Bait	Prey	PreyGene	Spec	SpecSum	AvgSpec	NumReplicates	ctrlCounts	AvgP	MaxP	TopoAvgP	TopoMaxP	SaintScore	FoldChange	BFDR	boosted_by
P48985_ATOH1	P58771	Tpm1	32|74|61	167	55.67	3	0|18|0	1.00	1.00	1.00	1.00	1.00	9.28	0.00
P48985_ATOH1	Q60605	Myl6	39|40|51	130	43.33	3	12|30|3	0.43	0.98	0.43	0.98	0.43	2.89	0.10
P48985_ATOH1	Q8VDD5	Myh9	506|704|636	1846	615.33	3	21|264|11	1.00	1.00	1.00	1.00	1.00	6.24	0.00
P48985_ATOH1	Q9CQE8	Q9CQE8	5|8|14	27	9.00	3	0|0|0	1.00	1.00	1.00	1.00	1.00	90.00	0.00
P48985_ATOH1	P99027	Rplp2	6|6|7	19	6.33	3	0|0|0	1.00	1.00	1.00	1.00	1.00	63.33	0.00
P48985_ATOH1	Q61879	Myh10	261|461|460	1182	394.00	3	16|130|5	1.00	1.00	1.00	1.00	1.00	7.83	0.00
P48985_ATOH1	P63260	Actg1	79|120|112	311	103.67	3	16|64|4	0.67	1.00	0.67	1.00	0.67	3.70	0.09
P48985_ATOH1	P60710	Actb	81|116|110	307	102.33	3	17|64|7	0.66	0.99	0.66	0.99	0.66	3.49	0.10
P48985_ATOH1	P62960	Ybx1	17|20|17	54	18.00	3	2|2|3	1.00	1.00	1.00	1.00	1.00	7.71	0.00
P48985_ATOH1	P62281	Rps11	13|18|19	50	16.67	3	0|3|0	1.00	1.00	1.00	1.00	1.00	16.67	0.00
P48985_ATOH1	Q61033	Tmpo	31|29|37	97	32.33	3	0|4|0	1.00	1.00	1.00	1.00	1.00	24.25	0.00
P48985_ATOH1	P62245	Rps15a	7|5|7	19	6.33	3	0|0|0	1.00	1.00	1.00	1.00	1.00	63.33	0.00
P48985_ATOH1	P62908	Rps3	9|13|12	34	11.33	3	0|2|0	1.00	1.00	1.00	1.00	1.00	17.00	0.00
P48985_ATOH1	Q99K48	Nono	63|79|73	215	71.67	3	0|4|1	1.00	1.00	1.00	1.00	1.00	43.00	0.00
P48985_ATOH1	Q9CZX8	Rps19	21|11|9	41	13.67	3	0|0|0	1.00	1.00	1.00	1.00	1.00	136.67	0.00
P48985_ATOH1	P97351	Rps3a	31|26|31	88	29.33	3	0|0|0	1.00	1.00	1.00	1.00	1.00	293.33	0.00
P48985_ATOH1	P62702	Rps4x	12|17|17	46	15.33	3	0|2|1	1.00	1.00	1.00	1.00	1.00	15.33	0.00
P48985_ATOH1	P63276	Rps17	13|12|17	42	14.00	3	0|1|0	1.00	1.00	1.00	1.00	1.00	42.00	0.00
P48985_ATOH1	Q9D0E1	Hnrnpm	52|36|40	128	42.67	3	2|22|7	1.00	1.00	1.00	1.00	1.00	4.13	0.00
P48985_ATOH1	Q61937	Npm1	26|27|30	83	27.67	3	0|3|0	1.00	1.00	1.00	1.00	1.00	27.67	0.00
P48985_ATOH1	P62082	Rps7	4|8|15	27	9.00	3	0|0|0	1.00	1.00	1.00	1.00	1.00	90.00	0.00
P48985_ATOH1	P14131	Rps16	9|15|12	36	12.00	3	0|3|0	1.00	1.00	1.00	1.00	1.00	12.00	0.00
P48985_ATOH1	P10854	Hist1h2bm	6|8|8	22	7.33	3	0|6|0	1.00	1.00	1.00	1.00	1.00	3.67	0.00
P48985_ATOH1	Q64525	Hist2h2bb	6|8|8	22	7.33	3	0|8|0	0.99	0.99	0.99	0.99	0.99	2.75	0.00
P48985_ATOH1	Q64475	Hist1h2bb	6|8|8	22	7.33	3	0|6|0	1.00	1.00	1.00	1.00	1.00	3.67	0.00
P48985_ATOH1	P10853	Hist1h2bf	6|8|8	22	7.33	3	0|7|0	0.99	1.00	0.99	1.00	0.99	3.14	0.00
P48985_ATOH1	P17095	Hmga1	4|4|1	9	3.00	3	0|0|0	0.67	1.00	0.67	1.00	0.67	30.00	0.02
P48985_ATOH1	P35979	Rpl12	4|6|7	17	5.67	3	0|9|0	0.85	0.98	0.85	0.98	0.85	1.89	0.00
P48985_ATOH1	P97855	G3bp1	37|39|40	116	38.67	3	0|0|0	1.00	1.00	1.00	1.00	1.00	386.67	0.00
P48985_ATOH1	Q3THE2	Myl12b	21|26|34	81	27.00	3	0|5|0	1.00	1.00	1.00	1.00	1.00	16.20	0.00
P48985_ATOH1	Q9CQ19	Myl9	13|14|18	45	15.00	3	0|1|0	1.00	1.00	1.00	1.00	1.00	45.00	0.00
P48985_ATOH1	P61255	Rpl26	9|11|15	35	11.67	3	0|5|0	1.00	1.00	1.00	1.00	1.00	7.00	0.00
P48985_ATOH1	P62270	Rps18	12|16|18	46	15.33	3	0|2|0	1.00	1.00	1.00	1.00	1.00	23.00	0.00
P48985_ATOH1	P62889	Rpl30	4|7|6	17	5.67	3	0|2|0	1.00	1.00	1.00	1.00	1.00	8.50	0.00
P48985_ATOH1	P47955	Rplp1	5|5|5	15	5.00	3	0|0|0	1.00	1.00	1.00	1.00	1.00	50.00	0.00
P48985_ATOH1	P29341	Pabpc1	68|60|62	190	63.33	3	0|18|0	1.00	1.00	1.00	1.00	1.00	10.56	0.00
P48985_ATOH1	Q9JKB3	Ybx3	10|15|10	35	11.67	3	0|0|0	1.00	1.00	1.00	1.00	1.00	116.67	0.00
P48985_ATOH1	Q8VIJ6	Sfpq	75|79|96	250	83.33	3	0|6|3	1.00	1.00	1.00	1.00	1.00	27.78	0.00
P48985_ATOH1	Q64012	Raly	12|22|28	62	20.67	3	0|5|1	1.00	1.00	1.00	1.00	1.00	10.33	0.00
P48985_ATOH1	O88569	Hnrnpa2b1	27|34|51	112	37.33	3	2|15|2	1.00	1.00	1.00	1.00	1.00	5.89	0.00
P48985_ATOH1	P61358	Rpl27	9|12|9	30	10.00	3	0|0|0	1.00	1.00	1.00	1.00	1.00	100.00	0.00
P48985_ATOH1	P62900	Rpl31	6|6|9	21	7.00	3	0|2|0	1.00	1.00	1.00	1.00	1.00	10.50	0.00
P48985_ATOH1	P62242	Rps8	8|18|22	48	16.00	3	2|6|3	0.98	1.00	0.98	1.00	0.98	4.36	0.00
P48985_ATOH1	P67984	Rpl22	7|5|10	22	7.33	3	0|1|0	1.00	1.00	1.00	1.00	1.00	22.00	0.00
P48985_ATOH1	P49312	Hnrnpa1	26|27|44	97	32.33	3	0|11|0	1.00	1.00	1.00	1.00	1.00	8.82	0.00
P48985_ATOH1	P21107	Tpm3	15|36|34	85	28.33	3	0|9|0	1.00	1.00	1.00	1.00	1.00	9.44	0.00
P48985_ATOH1	P62301	Rps13	9|7|13	29	9.67	3	0|0|0	1.00	1.00	1.00	1.00	1.00	96.67	0.00
P48985_ATOH1	O88477	Igf2bp1	59|61|52	172	57.33	3	9|34|12	0.69	0.96	0.69	0.96	0.69	3.13	0.00
P48985_ATOH1	Q6ZWV3	Rpl10	8|13|17	38	12.67	3	0|1|0	1.00	1.00	1.00	1.00	1.00	38.00	0.00
P48985_ATOH1	Q9Z204	Hnrnpc	32|30|44	106	35.33	3	8|44|4	0.00	0.00	0.00	0.00	0.00	1.89	0.26
P48985_ATOH1	Q61029	Tmpo	18|20|28	66	22.00	3	0|6|0	1.00	1.00	1.00	1.00	1.00	11.00	0.00
P48985_ATOH1	Q922Q2	Riok1	40|60|72	172	57.33	3	7|27|7	0.93	1.00	0.93	1.00	0.93	4.20	0.00
P48985_ATOH1	P35700	Prdx1	1|5|10	16	5.33	3	0|0|0	0.67	1.00	0.67	1.00	0.67	53.33	0.01
P48985_ATOH1	P47963	Rpl13	17|16|20	53	17.67	3	0|4|0	1.00	1.00	1.00	1.00	1.00	13.25	0.00
P48985_ATOH1	P21126	Ubl4a	1|7|5	13	4.33	3	0|0|0	0.67	1.00	0.67	1.00	0.67	43.33	0.01
P48985_ATOH1	P99024	Tubb5	14|21|29	64	21.33	3	0|11|0	1.00	1.00	1.00	1.00	1.00	5.82	0.00
P48985_ATOH1	P68372	Tubb4b	12|21|28	61	20.33	3	0|8|0	1.00	1.00	1.00	1.00	1.00	7.62	0.00
P48985_ATOH1	Q61656	Ddx5	27|29|29	85	28.33	3	1|1|0	1.00	1.00	1.00	1.00	1.00	42.50	0.00
P48985_ATOH1	P62911	Rpl32	6|5|8	19	6.33	3	0|3|0	1.00	1.00	1.00	1.00	1.00	6.33	0.00
P48985_ATOH1	P62754	Rps6	16|13|21	50	16.67	3	0|5|0	1.00	1.00	1.00	1.00	1.00	10.00	0.00
P48985_ATOH1	Q6PDM2	Srsf1	10|11|20	41	13.67	3	1|6|0	1.00	1.00	1.00	1.00	1.00	5.86	0.00
P48985_ATOH1	P61979	Hnrnpk	8|22|21	51	17.00	3	0|5|0	1.00	1.00	1.00	1.00	1.00	10.20	0.00
P48985_ATOH1	Q8BP67	Rpl24	12|13|9	34	11.33	3	0|2|1	1.00	1.00	1.00	1.00	1.00	11.33	0.00
P48985_ATOH1	Q9D8E6	Rpl4	11|35|37	83	27.67	3	0|3|0	1.00	1.00	1.00	1.00	1.00	27.67	0.00
P48985_ATOH1	Q91VM5	Rbmxl1	10|27|17	54	18.00	3	0|0|0	1.00	1.00	1.00	1.00	1.00	180.00	0.00
P48985_ATOH1	P41105	Rpl28	9|12|12	33	11.00	3	0|5|0	1.00	1.00	1.00	1.00	1.00	6.60	0.00
P48985_ATOH1	P84089	Erh	5|10|11	26	8.67	3	0|3|3	0.99	1.00	0.99	1.00	0.99	4.33	0.00
P48985_ATOH1	Q8CI43	Myl6b	5|8|10	23	7.67	3	3|4|0	0.99	1.00	0.99	1.00	0.99	3.29	0.00
P48985_ATOH1	Q91VR5	Ddx1	19|25|27	71	23.67	3	0|0|0	1.00	1.00	1.00	1.00	1.00	236.67	0.00
P48985_ATOH1	Q62167	Ddx3x	20|26|35	81	27.00	3	0|6|0	1.00	1.00	1.00	1.00	1.00	13.50	0.00
P48985_ATOH1	O09167	Rpl21	3|11|13	27	9.00	3	0|0|0	1.00	1.00	1.00	1.00	1.00	90.00	0.00
P48985_ATOH1	P62204	Calm1	10|17|17	44	14.67	3	0|0|0	1.00	1.00	1.00	1.00	1.00	146.67	0.00
P48985_ATOH1	P84104	Srsf3	3|7|13	23	7.67	3	0|2|0	1.00	1.00	1.00	1.00	1.00	11.50	0.00
P48985_ATOH1	Q6ZWV7	Rpl35	4|7|10	21	7.00	3	0|0|0	1.00	1.00	1.00	1.00	1.00	70.00	0.00
P48985_ATOH1	P62858	Rps28	1|0|3	4	1.33	3	0|0|0	0.33	1.00	0.33	1.00	0.33	13.33	0.13
P48985_ATOH1	Q6ZWN5	Rps9	6|6|12	24	8.00	3	2|1|0	1.00	1.00	1.00	1.00	1.00	8.00	0.00
P48985_ATOH1	P09542	Myl3	5|8|7	20	6.67	3	0|0|0	1.00	1.00	1.00	1.00	1.00	66.67	0.00
P48985_ATOH1	P62274	Rps29	3|4|5	12	4.00	3	0|0|0	1.00	1.00	1.00	1.00	1.00	40.00	0.00
P48985_ATOH1	P62317	Snrpd2	2|3|6	11	3.67	3	0|3|0	0.99	1.00	0.99	1.00	0.99	3.67	0.00
P48985_ATOH1	Q9CPN8	Igf2bp3	33|28|21	82	27.33	3	0|19|0	1.00	1.00	1.00	1.00	1.00	4.32	0.00
P48985_ATOH1	P48985	Atoh1	6|12|20	38	12.67	3	0|0|0	1.00	1.00	1.00	1.00	1.00	126.67	0.00
P48985_ATOH1	P12970	Rpl7a	9|23|19	51	17.00	3	2|3|3	1.00	1.00	1.00	1.00	1.00	6.38	0.00
P48985_ATOH1	P62843	Rps15	4|9|5	18	6.00	3	0|0|0	1.00	1.00	1.00	1.00	1.00	60.00	0.00
P48985_ATOH1	Q8R081	Hnrnpl	14|29|29	72	24.00	3	0|13|0	1.00	1.00	1.00	1.00	1.00	5.54	0.00
P48985_ATOH1	P97379	G3bp2	18|28|34	80	26.67	3	0|0|0	1.00	1.00	1.00	1.00	1.00	266.67	0.00
P48985_ATOH1	Q9CX86	Hnrnpa0	5|8|10	23	7.67	3	0|3|0	1.00	1.00	1.00	1.00	1.00	7.67	0.00
P48985_ATOH1	P62751	Rpl23a	14|10|13	37	12.33	3	0|5|1	1.00	1.00	1.00	1.00	1.00	6.17	0.00
P48985_ATOH1	P47911	Rpl6	12|12|12	36	12.00	3	0|2|0	1.00	1.00	1.00	1.00	1.00	18.00	0.00
P48985_ATOH1	P14115	Rpl27a	8|8|9	25	8.33	3	0|3|0	1.00	1.00	1.00	1.00	1.00	8.33	0.00
P48985_ATOH1	Q99020	Hnrnpab	13|19|21	53	17.67	3	0|7|0	1.00	1.00	1.00	1.00	1.00	7.57	0.00
P48985_ATOH1	P20152	Vim	5|15|11	31	10.33	3	0|0|0	1.00	1.00	1.00	1.00	1.00	103.33	0.00
P48985_ATOH1	P28658	Atxn10	16|26|33	75	25.00	3	1|19|1	0.90	1.00	0.90	1.00	0.90	3.57	0.00
P48985_ATOH1	P62849	Rps24	11|13|9	33	11.00	3	0|0|0	1.00	1.00	1.00	1.00	1.00	110.00	0.00
P48985_ATOH1	Q8BG05	Hnrnpa3	10|28|53	91	30.33	3	0|6|3	1.00	1.00	1.00	1.00	1.00	10.11	0.00
P48985_ATOH1	Q9CPR4	Rpl17	7|13|15	35	11.67	3	0|0|0	1.00	1.00	1.00	1.00	1.00	116.67	0.00
P48985_ATOH1	Q61584	Fxr1	20|29|20	69	23.00	3	0|1|0	1.00	1.00	1.00	1.00	1.00	69.00	0.00
P48985_ATOH1	Q9D0R8	Lsm12	5|6|5	16	5.33	3	0|0|0	1.00	1.00	1.00	1.00	1.00	53.33	0.00
P48985_ATOH1	P47962	Rpl5	2|10|13	25	8.33	3	0|0|0	1.00	1.00	1.00	1.00	1.00	83.33	0.00
P48985_ATOH1	P60867	Rps20	6|12|11	29	9.67	3	0|0|0	1.00	1.00	1.00	1.00	1.00	96.67	0.00
P48985_ATOH1	P70372	Elavl1	8|16|21	45	15.00	3	0|3|1	1.00	1.00	1.00	1.00	1.00	11.25	0.00
P48985_ATOH1	Q9CRB9	Chchd3	2|4|5	11	3.67	3	1|5|0	0.65	0.99	0.65	0.99	0.65	1.83	0.10
P48985_ATOH1	P62855	Rps26	8|7|10	25	8.33	3	0|0|0	1.00	1.00	1.00	1.00	1.00	83.33	0.00
P48985_ATOH1	P62830	Rpl23	9|13|14	36	12.00	3	0|3|0	1.00	1.00	1.00	1.00	1.00	12.00	0.00
P48985_ATOH1	Q9Z2X1	Hnrnpf	17|14|29	60	20.00	3	2|6|0	1.00	1.00	1.00	1.00	1.00	7.50	0.00
P48985_ATOH1	Q99LF4	Rtcb	7|16|24	47	15.67	3	0|0|0	1.00	1.00	1.00	1.00	1.00	156.67	0.00
P48985_ATOH1	Q5F2E7	Nufip2	29|37|30	96	32.00	3	0|3|0	1.00	1.00	1.00	1.00	1.00	32.00	0.00
P48985_ATOH1	P62852	Rps25	9|6|11	26	8.67	3	0|2|0	1.00	1.00	1.00	1.00	1.00	13.00	0.00
P48985_ATOH1	P25444	Rps2	12|20|16	48	16.00	3	0|5|0	1.00	1.00	1.00	1.00	1.00	9.60	0.00
P48985_ATOH1	P83882	Rpl36a	4|4|4	12	4.00	3	0|3|0	1.00	1.00	1.00	1.00	1.00	4.00	0.00
P48985_ATOH1	O55128	Sap18	3|6|9	18	6.00	3	0|1|0	1.00	1.00	1.00	1.00	1.00	18.00	0.00
P48985_ATOH1	P12382	Pfkl	14|43|56	113	37.67	3	0|0|0	1.00	1.00	1.00	1.00	1.00	376.67	0.00
P48985_ATOH1	Q9CQR2	Rps21	1|2|3	6	2.00	3	0|0|0	0.67	1.00	0.67	1.00	0.67	20.00	0.06
P48985_ATOH1	P62806	Hist1h4a	4|3|1	8	2.67	3	0|0|0	0.67	1.00	0.67	1.00	0.67	26.67	0.04
P48985_ATOH1	P14148	Rpl7	12|18|21	51	17.00	3	2|3|0	1.00	1.00	1.00	1.00	1.00	10.20	0.00
P48985_ATOH1	Q61990	Pcbp2	7|7|5	19	6.33	3	0|2|0	1.00	1.00	1.00	1.00	1.00	9.50	0.00
P48985_ATOH1	P97434	Mprip	14|39|29	82	27.33	3	0|0|0	1.00	1.00	1.00	1.00	1.00	273.33	0.00
P48985_ATOH1	Q8K310	Matr3	9|24|42	75	25.00	3	0|9|0	1.00	1.00	1.00	1.00	1.00	8.33	0.00
P48985_ATOH1	Q9CR57	Rpl14	9|13|13	35	11.67	3	0|1|1	1.00	1.00	1.00	1.00	1.00	17.50	0.00
P48985_ATOH1	P35922	Fmr1	15|17|14	46	15.33	3	0|3|0	1.00	1.00	1.00	1.00	1.00	15.33	0.00
P48985_ATOH1	P62983	Rps27a	3|10|9	22	7.33	3	0|1|0	1.00	1.00	1.00	1.00	1.00	22.00	0.00
P48985_ATOH1	P16858	Gapdh	6|20|24	50	16.67	3	3|10|2	0.67	1.00	0.67	1.00	0.67	3.33	0.01
P48985_ATOH1	P27659	Rpl3	14|20|23	57	19.00	3	0|3|0	1.00	1.00	1.00	1.00	1.00	19.00	0.00
P48985_ATOH1	P84099	Rpl19	9|19|19	47	15.67	3	0|4|0	1.00	1.00	1.00	1.00	1.00	11.75	0.00
P48985_ATOH1	Q587J6	L1td1	35|35|44	114	38.00	3	0|3|0	1.00	1.00	1.00	1.00	1.00	38.00	0.00
P48985_ATOH1	Q8K3Y3	Lin28a	6|9|8	23	7.67	3	1|8|0	0.97	0.99	0.97	0.99	0.97	2.56	0.00
P48985_ATOH1	Q9D1R9	Rpl34	6|7|8	21	7.00	3	0|6|0	1.00	1.00	1.00	1.00	1.00	3.50	0.00
P48985_ATOH1	Q8VC52	Rbpms2	2|5|7	14	4.67	3	0|0|0	1.00	1.00	1.00	1.00	1.00	46.67	0.00
P48985_ATOH1	P68369	Tuba1a	7|12|16	35	11.67	3	0|5|0	1.00	1.00	1.00	1.00	1.00	7.00	0.00
P48985_ATOH1	Q99J09	Wdr77	16|26|31	73	24.33	3	7|22|9	0.05	0.14	0.05	0.14	0.05	1.92	0.26
P48985_ATOH1	P47753	Capza1	3|7|8	18	6.00	3	0|0|0	1.00	1.00	1.00	1.00	1.00	60.00	0.00
P48985_ATOH1	Q8CAQ8	Immt	6|18|18	42	14.00	3	0|5|0	1.00	1.00	1.00	1.00	1.00	8.40	0.00
P48985_ATOH1	P35980	Rpl18	7|8|11	26	8.67	3	0|4|3	1.00	1.00	1.00	1.00	1.00	3.71	0.00
P48985_ATOH1	P09405	Ncl	23|18|25	66	22.00	3	0|0|0	1.00	1.00	1.00	1.00	1.00	220.00	0.00
P48985_ATOH1	P61222	Abce1	11|31|32	74	24.67	3	3|19|2	0.67	1.00	0.67	1.00	0.67	3.08	0.09
P48985_ATOH1	Q9ERG0	Lima1	6|29|21	56	18.67	3	0|0|0	1.00	1.00	1.00	1.00	1.00	186.67	0.00
P48985_ATOH1	P15864	Hist1h1c	18|16|13	47	15.67	3	3|13|0	0.97	1.00	0.97	1.00	0.97	2.94	0.00
P48985_ATOH1	Q921F2	Tardbp	6|9|15	30	10.00	3	0|4|0	1.00	1.00	1.00	1.00	1.00	7.50	0.00
P48985_ATOH1	Q8VI33	Taf9	2|4|6	12	4.00	3	0|0|0	1.00	1.00	1.00	1.00	1.00	40.00	0.00
P48985_ATOH1	Q6ZQ58	Larp1	19|14|16	49	16.33	3	0|0|0	1.00	1.00	1.00	1.00	1.00	163.33	0.00
P48985_ATOH1	Q8CIG8	Prmt5	23|30|38	91	30.33	3	3|21|5	0.77	1.00	0.77	1.00	0.77	3.14	0.00
P48985_ATOH1	P62267	Rps23	4|7|9	20	6.67	3	0|1|0	1.00	1.00	1.00	1.00	1.00	20.00	0.00
P48985_ATOH1	P62307	Snrpf	1|1|2	4	1.33	3	0|2|0	0.33	0.99	0.33	0.99	0.33	2.00	0.25
P48985_ATOH1	P43275	Hist1h1a	11|13|13	37	12.33	3	2|4|0	1.00	1.00	1.00	1.00	1.00	6.17	0.00
P48985_ATOH1	P63017	Hspa8	14|33|35	82	27.33	3	0|7|0	1.00	1.00	1.00	1.00	1.00	11.71	0.00
P48985_ATOH1	P42567	Eps15	17|20|30	67	22.33	3	1|6|3	1.00	1.00	1.00	1.00	1.00	6.70	0.00
P48985_ATOH1	P43277	Hist1h1d	20|16|15	51	17.00	3	3|15|0	0.95	0.99	0.95	0.99	0.95	2.83	0.00
P48985_ATOH1	Q9JHJ0	Tmod3	4|8|9	21	7.00	3	0|0|0	1.00	1.00	1.00	1.00	1.00	70.00	0.00
P48985_ATOH1	P62918	Rpl8	6|15|16	37	12.33	3	0|3|0	1.00	1.00	1.00	1.00	1.00	12.33	0.00
P48985_ATOH1	Q8R326	Pspc1	7|14|9	30	10.00	3	0|0|0	1.00	1.00	1.00	1.00	1.00	100.00	0.00
P48985_ATOH1	P19253	Rpl13a	6|6|7	19	6.33	3	0|0|0	1.00	1.00	1.00	1.00	1.00	63.33	0.00
P48985_ATOH1	P17225	Ptbp1	8|18|16	42	14.00	3	0|3|0	1.00	1.00	1.00	1.00	1.00	14.00	0.00
P48985_ATOH1	P47754	Capza2	1|7|8	16	5.33	3	0|2|0	0.67	1.00	0.67	1.00	0.67	8.00	0.05
P48985_ATOH1	P47915	Rpl29	6|11|10	27	9.00	3	1|3|2	1.00	1.00	1.00	1.00	1.00	4.50	0.00
P48985_ATOH1	Q7TQH0	Atxn2l	34|39|33	106	35.33	3	0|0|0	1.00	1.00	1.00	1.00	1.00	353.33	0.00
P48985_ATOH1	P97461	Rps5	7|8|9	24	8.00	3	0|2|2	1.00	1.00	1.00	1.00	1.00	6.00	0.00
P48985_ATOH1	Q8CCS6	Pabpn1	2|6|6	14	4.67	3	3|6|4	0.06	0.09	0.06	0.09	0.06	1.08	0.26
P48985_ATOH1	Q9EP71	Rai14	6|29|13	48	16.00	3	0|0|0	1.00	1.00	1.00	1.00	1.00	160.00	0.00
P48985_ATOH1	Q91VC3	Eif4a3	4|10|14	28	9.33	3	1|2|2	0.99	1.00	0.99	1.00	0.99	5.60	0.00
P48985_ATOH1	Q9EPU0	Upf1	26|36|36	98	32.67	3	0|0|0	1.00	1.00	1.00	1.00	1.00	326.67	0.00
P48985_ATOH1	Q91XV3	Basp1	2|4|3	9	3.00	3	0|0|0	1.00	1.00	1.00	1.00	1.00	30.00	0.00
P48985_ATOH1	Q6ZWU9	Rps27	1|6|5	12	4.00	3	0|3|2	0.66	1.00	0.66	1.00	0.66	2.40	0.10
P48985_ATOH1	P60335	Pcbp1	6|6|5	17	5.67	3	0|0|0	1.00	1.00	1.00	1.00	1.00	56.67	0.00
P48985_ATOH1	Q9Z130	Hnrnpdl	9|12|11	32	10.67	3	0|2|0	1.00	1.00	1.00	1.00	1.00	16.00	0.00
P48985_ATOH1	Q60668	Hnrnpd	5|12|11	28	9.33	3	0|4|0	1.00	1.00	1.00	1.00	1.00	7.00	0.00
P48985_ATOH1	P43274	Hist1h1e	13|15|16	44	14.67	3	3|16|3	0.25	0.44	0.25	0.44	0.25	2.00	0.26
P48985_ATOH1	Q8VEK3	Hnrnpu	19|33|41	93	31.00	3	0|4|0	1.00	1.00	1.00	1.00	1.00	23.25	0.00
P48985_ATOH1	Q9DAS9	Gng12	1|2|1	4	1.33	3	0|0|0	0.33	1.00	0.33	1.00	0.33	13.33	0.16
P48985_ATOH1	Q9CXW4	Rpl11	8|12|14	34	11.33	3	0|4|1	1.00	1.00	1.00	1.00	1.00	6.80	0.00
P48985_ATOH1	Q99104	Myo5a	15|56|51	122	40.67	3	0|0|0	1.00	1.00	1.00	1.00	1.00	406.67	0.00
P48985_ATOH1	P68033	Actc1	52|70|60	182	60.67	3	12|41|4	0.60	0.99	0.60	0.99	0.60	3.19	0.10
P48985_ATOH1	P14869	Rplp0	4|9|12	25	8.33	3	0|1|0	1.00	1.00	1.00	1.00	1.00	25.00	0.00
P48985_ATOH1	P62264	Rps14	14|18|12	44	14.67	3	0|0|1	1.00	1.00	1.00	1.00	1.00	44.00	0.00
P48985_ATOH1	Q8CGP6	Hist1h2ah	7|7|8	22	7.33	3	2|12|2	0.04	0.08	0.04	0.08	0.04	1.38	0.26
P48985_ATOH1	O08583	Alyref	8|12|13	33	11.00	3	0|2|0	1.00	1.00	1.00	1.00	1.00	16.50	0.00
P48985_ATOH1	P53996	Cnbp	2|3|5	10	3.33	3	0|1|0	1.00	1.00	1.00	1.00	1.00	10.00	0.00
P48985_ATOH1	P47857	Pfkm	5|16|28	49	16.33	3	0|0|0	1.00	1.00	1.00	1.00	1.00	163.33	0.00
P48985_ATOH1	Q64523	Hist2h2ac	6|7|5	18	6.00	3	2|8|2	0.33	0.59	0.33	0.59	0.33	1.50	0.25
P48985_ATOH1	P62717	Rpl18a	2|5|8	15	5.00	3	0|0|0	1.00	1.00	1.00	1.00	1.00	50.00	0.00
P48985_ATOH1	O35737	Hnrnph1	13|17|26	56	18.67	3	2|8|2	1.00	1.00	1.00	1.00	1.00	4.67	0.00
P48985_ATOH1	P47757	Capzb	3|9|5	17	5.67	3	0|0|0	1.00	1.00	1.00	1.00	1.00	56.67	0.00
P48985_ATOH1	Q2KN98	Specc1l	4|22|12	38	12.67	3	0|0|0	1.00	1.00	1.00	1.00	1.00	126.67	0.00
P48985_ATOH1	Q9WVR4	Fxr2	15|13|21	49	16.33	3	0|2|0	1.00	1.00	1.00	1.00	1.00	24.50	0.00
P48985_ATOH1	Q9EQS3	Mycbp	1|0|3	4	1.33	3	0|0|0	0.33	1.00	0.33	1.00	0.33	13.33	0.13
P48985_ATOH1	P32067	Ssb	4|6|11	21	7.00	3	0|0|0	1.00	1.00	1.00	1.00	1.00	70.00	0.00
P48985_ATOH1	P83870	Phf5a	3|1|4	8	2.67	3	0|1|0	0.67	1.00	0.67	1.00	0.67	8.00	0.06
P48985_ATOH1	P52479	Usp10	15|15|13	43	14.33	3	0|0|0	1.00	1.00	1.00	1.00	1.00	143.33	0.00
P48985_ATOH1	P20029	Hspa5	9|12|15	36	12.00	3	0|1|0	1.00	1.00	1.00	1.00	1.00	36.00	0.00
P48985_ATOH1	Q6ZWY3	Rps27l	1|2|4	7	2.33	3	0|3|2	0.59	0.98	0.59	0.98	0.59	1.40	0.10
P48985_ATOH1	Q3U0V1	Khsrp	11|10|11	32	10.67	3	0|0|0	1.00	1.00	1.00	1.00	1.00	106.67	0.00
P48985_ATOH1	Q60611	Satb1	4|13|20	37	12.33	3	0|1|0	1.00	1.00	1.00	1.00	1.00	37.00	0.00
P48985_ATOH1	O55142	Rpl35a	2|2|4	8	2.67	3	0|0|0	1.00	1.00	1.00	1.00	1.00	26.67	0.00
P48985_ATOH1	Q9CQ71	Rpa3	3|5|6	14	4.67	3	0|0|0	1.00	1.00	1.00	1.00	1.00	46.67	0.00
P48985_ATOH1	Q9CY58	Serbp1	9|11|10	30	10.00	3	1|1|2	1.00	1.00	1.00	1.00	1.00	7.50	0.00
P48985_ATOH1	P62320	Snrpd3	1|2|2	5	1.67	3	0|2|0	0.66	0.99	0.66	0.99	0.66	2.50	0.10
P48985_ATOH1	O35295	Purb	1|2|2	5	1.67	3	0|0|0	0.67	1.00	0.67	1.00	0.67	16.67	0.08
P48985_ATOH1	P17742	Ppia	3|3|3	9	3.00	3	0|0|0	1.00	1.00	1.00	1.00	1.00	30.00	0.00
P48985_ATOH1	Q9CZM2	Rpl15	3|4|11	18	6.00	3	0|1|0	1.00	1.00	1.00	1.00	1.00	18.00	0.00
P48985_ATOH1	P43276	Hist1h1b	12|12|9	33	11.00	3	1|8|2	0.99	1.00	0.99	1.00	0.99	3.00	0.00
P48985_ATOH1	P70333	Hnrnph2	6|13|19	38	12.67	3	0|5|0	1.00	1.00	1.00	1.00	1.00	7.60	0.00
P48985_ATOH1	Q501J6	Ddx17	11|17|11	39	13.00	3	1|3|0	1.00	1.00	1.00	1.00	1.00	9.75	0.00
P48985_ATOH1	Q8C3X2	Ccdc90b	4|8|13	25	8.33	3	0|0|0	1.00	1.00	1.00	1.00	1.00	83.33	0.00
P48985_ATOH1	P62996	Tra2b	1|4|10	15	5.00	3	0|0|0	0.67	1.00	0.67	1.00	0.67	50.00	0.02
P48985_ATOH1	O70133	Dhx9	16|42|50	108	36.00	3	0|4|0	1.00	1.00	1.00	1.00	1.00	27.00	0.00
P48985_ATOH1	Q8BL97	Srsf7	2|7|12	21	7.00	3	0|3|0	0.99	1.00	0.99	1.00	0.99	7.00	0.00
P48985_ATOH1	Q60865	Caprin1	20|20|38	78	26.00	3	0|0|0	1.00	1.00	1.00	1.00	1.00	260.00	0.00
P48985_ATOH1	Q5SF07	Igf2bp2	15|11|7	33	11.00	3	0|7|0	1.00	1.00	1.00	1.00	1.00	4.71	0.00
P48985_ATOH1	P63213	Gng2	2|0|1	3	1.00	3	0|0|0	0.33	1.00	0.33	1.00	0.33	10.00	0.16
P48985_ATOH1	Q923D4	Sf3b5	2|1|2	5	1.67	3	0|2|0	0.66	0.99	0.66	0.99	0.66	2.50	0.10
P48985_ATOH1	Q7TMK9	Syncrip	13|9|13	35	11.67	3	0|1|0	1.00	1.00	1.00	1.00	1.00	35.00	0.00
P48985_ATOH1	Q569Z6	Thrap3	4|15|27	46	15.33	3	0|1|0	1.00	1.00	1.00	1.00	1.00	46.00	0.00
P48985_ATOH1	P10126	Eef1a1	11|11|23	45	15.00	3	0|4|1	1.00	1.00	1.00	1.00	1.00	9.00	0.00
P48985_ATOH1	P46735	Myo1b	2|20|14	36	12.00	3	0|0|0	1.00	1.00	1.00	1.00	1.00	120.00	0.00
P48985_ATOH1	Q8C2Q3	Rbm14	15|14|14	43	14.33	3	0|0|0	1.00	1.00	1.00	1.00	1.00	143.33	0.00
P48985_ATOH1	P38647	Hspa9	10|11|12	33	11.00	3	0|0|0	1.00	1.00	1.00	1.00	1.00	110.00	0.00
P48985_ATOH1	P62874	Gnb1	3|11|10	24	8.00	3	0|0|0	1.00	1.00	1.00	1.00	1.00	80.00	0.00
P48985_ATOH1	Q7TN75	Peg10	17|37|43	97	32.33	3	11|20|16	0.52	1.00	0.52	1.00	0.52	2.06	0.10
P48985_ATOH1	Q9DBR7	Ppp1r12a	10|19|20	49	16.33	3	0|0|0	1.00	1.00	1.00	1.00	1.00	163.33	0.00
P48985_ATOH1	P47964	Rpl36	4|6|8	18	6.00	3	0|0|0	1.00	1.00	1.00	1.00	1.00	60.00	0.00
P48985_ATOH1	Q8BWW4	Larp4	7|17|13	37	12.33	3	0|0|0	1.00	1.00	1.00	1.00	1.00	123.33	0.00
P48985_ATOH1	Q60972	Rbbp4	2|3|4	9	3.00	3	0|0|0	1.00	1.00	1.00	1.00	1.00	30.00	0.00
P48985_ATOH1	Q8BTI8	Srrm2	45|40|47	132	44.00	3	0|20|3	1.00	1.00	1.00	1.00	1.00	5.74	0.00
P48985_ATOH1	P27661	H2afx	4|3|2	9	3.00	3	1|5|2	0.34	0.68	0.34	0.68	0.34	1.12	0.10
P48985_ATOH1	P08752	Gnai2	3|4|4	11	3.67	3	0|0|0	1.00	1.00	1.00	1.00	1.00	36.67	0.00
P48985_ATOH1	Q8BFZ3	Actbl2	19|31|27	77	25.67	3	3|12|2	1.00	1.00	1.00	1.00	1.00	4.53	0.00
P48985_ATOH1	Q8BG81	Poldip3	7|3|6	16	5.33	3	0|0|0	1.00	1.00	1.00	1.00	1.00	53.33	0.00
P48985_ATOH1	Q60749	Khdrbs1	8|10|11	29	9.67	3	0|0|0	1.00	1.00	1.00	1.00	1.00	96.67	0.00
P48985_ATOH1	P53026	Rpl10a	2|9|6	17	5.67	3	0|0|0	1.00	1.00	1.00	1.00	1.00	56.67	0.00
P48985_ATOH1	Q8BJL1	Fbxo30	4|16|12	32	10.67	3	0|0|0	1.00	1.00	1.00	1.00	1.00	106.67	0.00
P48985_ATOH1	P26350	Ptma	5|1|1	7	2.33	3	0|3|1	0.33	1.00	0.33	1.00	0.33	1.75	0.25
P48985_ATOH1	Q9CWZ3	Rbm8a	3|3|5	11	3.67	3	0|0|0	1.00	1.00	1.00	1.00	1.00	36.67	0.00
P48985_ATOH1	Q91WK0	Lrrfip2	2|9|11	22	7.33	3	0|0|0	1.00	1.00	1.00	1.00	1.00	73.33	0.00
P48985_ATOH1	Q8VEE4	Rpa1	3|2|11	16	5.33	3	0|0|0	1.00	1.00	1.00	1.00	1.00	53.33	0.00
P48985_ATOH1	Q9D8N0	Eef1g	1|5|7	13	4.33	3	0|2|0	0.67	1.00	0.67	1.00	0.67	6.50	0.09
P48985_ATOH1	Q3TLH4	Prrc2c	29|25|26	80	26.67	3	0|0|0	1.00	1.00	1.00	1.00	1.00	266.67	0.00
P48985_ATOH1	Q6URW6	Myh14	33|49|36	118	39.33	3	0|9|0	1.00	1.00	1.00	1.00	1.00	13.11	0.00
P48985_ATOH1	P57776	Eef1d	2|4|4	10	3.33	3	0|4|0	0.98	0.99	0.98	0.99	0.98	2.50	0.00
P48985_ATOH1	Q99KP6	Prpf19	4|3|6	13	4.33	3	0|0|0	1.00	1.00	1.00	1.00	1.00	43.33	0.00
P48985_ATOH1	P62880	Gnb2	3|5|5	13	4.33	3	0|0|0	1.00	1.00	1.00	1.00	1.00	43.33	0.00
P48985_ATOH1	Q62093	Srsf2	4|2|7	13	4.33	3	0|0|0	1.00	1.00	1.00	1.00	1.00	43.33	0.00
P48985_ATOH1	Q8K3W3	Casc3	10|12|11	33	11.00	3	0|0|0	1.00	1.00	1.00	1.00	1.00	110.00	0.00
P48985_ATOH1	Q8K019	Bclaf1	7|7|12	26	8.67	3	0|0|0	1.00	1.00	1.00	1.00	1.00	86.67	0.00
P48985_ATOH1	Q6PFR5	Tra2a	3|7|6	16	5.33	3	0|1|2	1.00	1.00	1.00	1.00	1.00	5.33	0.00
P48985_ATOH1	Q8CH18	Ccar1	7|17|24	48	16.00	3	0|0|0	1.00	1.00	1.00	1.00	1.00	160.00	0.00
P48985_ATOH1	O35286	Dhx15	6|3|11	20	6.67	3	0|0|0	1.00	1.00	1.00	1.00	1.00	66.67	0.00
P48985_ATOH1	Q99M28	Rnps1	5|4|4	13	4.33	3	0|1|0	1.00	1.00	1.00	1.00	1.00	13.00	0.00
P48985_ATOH1	Q91W18	Tdrd3	2|5|5	12	4.00	3	0|0|0	1.00	1.00	1.00	1.00	1.00	40.00	0.00
P48985_ATOH1	Q9CYI4	Luc7l	4|2|5	11	3.67	3	0|0|0	1.00	1.00	1.00	1.00	1.00	36.67	0.00
P48985_ATOH1	Q6ZQ73	Cand2	11|11|18	40	13.33	3	0|3|0	1.00	1.00	1.00	1.00	1.00	13.33	0.00
P48985_ATOH1	Q7TNC4	Luc7l2	3|3|5	11	3.67	3	0|0|0	1.00	1.00	1.00	1.00	1.00	36.67	0.00
P48985_ATOH1	Q7TSC1	Prrc2a	14|21|13	48	16.00	3	0|0|0	1.00	1.00	1.00	1.00	1.00	160.00	0.00
P48985_ATOH1	Q9CSN1	Snw1	3|5|6	14	4.67	3	0|4|0	0.99	1.00	0.99	1.00	0.99	3.50	0.00
P48985_ATOH1	Q9JIK5	Ddx21	9|10|9	28	9.33	3	0|0|0	1.00	1.00	1.00	1.00	1.00	93.33	0.00
P48985_ATOH1	Q3TWW8	Srsf6	4|4|6	14	4.67	3	0|2|0	1.00	1.00	1.00	1.00	1.00	7.00	0.00
P48985_ATOH1	P14206	Rpsa	3|2|4	9	3.00	3	0|0|0	1.00	1.00	1.00	1.00	1.00	30.00	0.00
P48985_ATOH1	Q8BGD9	Eif4b	5|9|15	29	9.67	3	2|5|2	0.90	1.00	0.90	1.00	0.90	3.22	0.00
P48985_ATOH1	Q80X50	Ubap2l	7|11|8	26	8.67	3	0|0|0	1.00	1.00	1.00	1.00	1.00	86.67	0.00
P48985_ATOH1	Q9D823	Rpl37	3|0|0	3	1.00	3	0|0|0	0.33	1.00	0.33	1.00	0.33	10.00	0.13
P48985_ATOH1	Q9CY57	Chtop	2|7|5	14	4.67	3	0|2|0	1.00	1.00	1.00	1.00	1.00	7.00	0.00
P48985_ATOH1	P54823	Ddx6	3|6|6	15	5.00	3	0|0|0	1.00	1.00	1.00	1.00	1.00	50.00	0.00
P48985_ATOH1	Q8BVY0	Rsl1d1	2|3|2	7	2.33	3	0|0|0	1.00	1.00	1.00	1.00	1.00	23.33	0.00
P48985_ATOH1	Q8C854	Myef2	2|5|8	15	5.00	3	0|1|0	1.00	1.00	1.00	1.00	1.00	15.00	0.00
P48985_ATOH1	Q99PL5	Rrbp1	9|13|13	35	11.67	3	0|2|0	1.00	1.00	1.00	1.00	1.00	17.50	0.00
P48985_ATOH1	P17182	Eno1	2|1|3	6	2.00	3	0|0|0	0.67	1.00	0.67	1.00	0.67	20.00	0.06
P48985_ATOH1	Q9R1C7	Prpf40a	3|9|15	27	9.00	3	0|1|0	1.00	1.00	1.00	1.00	1.00	27.00	0.00
P48985_ATOH1	Q01320	Top2a	9|9|16	34	11.33	3	0|1|1	1.00	1.00	1.00	1.00	1.00	17.00	0.00
P48985_ATOH1	Q9Z2C8	Ybx2	6|2|3	11	3.67	3	0|0|0	1.00	1.00	1.00	1.00	1.00	36.67	0.00
P48985_ATOH1	Q52KI8	Srrm1	10|20|9	39	13.00	3	0|0|0	1.00	1.00	1.00	1.00	1.00	130.00	0.00
P48985_ATOH1	Q91VX2	Ubap2	5|11|7	23	7.67	3	0|0|0	1.00	1.00	1.00	1.00	1.00	76.67	0.00
P48985_ATOH1	Q8VE80	Thoc3	1|2|4	7	2.33	3	0|0|0	0.67	1.00	0.67	1.00	0.67	23.33	0.06
P48985_ATOH1	O35326	Srsf5	1|3|7	11	3.67	3	0|2|0	0.67	1.00	0.67	1.00	0.67	5.50	0.09
P48985_ATOH1	Q8BZM0	Klhl12	3|5|8	16	5.33	3	0|0|0	1.00	1.00	1.00	1.00	1.00	53.33	0.00
P48985_ATOH1	Q9Z1X4	Ilf3	4|6|8	18	6.00	3	0|0|0	1.00	1.00	1.00	1.00	1.00	60.00	0.00
P48985_ATOH1	Q8VHK9	Dhx36	3|8|9	20	6.67	3	0|0|0	1.00	1.00	1.00	1.00	1.00	66.67	0.00
P48985_ATOH1	Q5SFM8	Rbm27	2|2|5	9	3.00	3	0|0|0	1.00	1.00	1.00	1.00	1.00	30.00	0.00
P48985_ATOH1	P61406	Smg6	6|14|10	30	10.00	3	0|1|0	1.00	1.00	1.00	1.00	1.00	30.00	0.00
P48985_ATOH1	P57722	Pcbp3	5|4|2	11	3.67	3	0|0|0	1.00	1.00	1.00	1.00	1.00	36.67	0.00
P48985_ATOH1	P62322	Lsm5	1|0|0	1	0.33	3	0|1|0	0.00	0.00	0.00	0.00	0.00	1.00	0.27
P48985_ATOH1	Q9WTI7	Myo1c	7|16|9	32	10.67	3	0|0|0	1.00	1.00	1.00	1.00	1.00	106.67	0.00
P48985_ATOH1	O35691	Pnn	2|3|8	13	4.33	3	0|1|0	1.00	1.00	1.00	1.00	1.00	13.00	0.00
P48985_ATOH1	Q64213	Sf1	5|7|4	16	5.33	3	0|0|0	1.00	1.00	1.00	1.00	1.00	53.33	0.00
P48985_ATOH1	Q3UJU9	Rmdn3	1|3|6	10	3.33	3	0|0|0	0.67	1.00	0.67	1.00	0.67	33.33	0.03
P48985_ATOH1	O08638	Myh11	49|59|51	159	53.00	3	0|17|0	1.00	1.00	1.00	1.00	1.00	9.35	0.00
P48985_ATOH1	Q8BX10	Pgam5	2|0|0	2	0.67	3	0|2|0	0.33	0.99	0.33	0.99	0.33	1.00	0.25
P48985_ATOH1	P62862	Fau	4|3|4	11	3.67	3	0|1|0	1.00	1.00	1.00	1.00	1.00	11.00	0.00
P48985_ATOH1	Q9D824	Fip1l1	3|2|0	5	1.67	3	0|0|0	0.67	1.00	0.67	1.00	0.67	16.67	0.06
P48985_ATOH1	Q8CJG0	2002-08-01	3|3|1	7	2.33	3	0|0|0	0.67	1.00	0.67	1.00	0.67	23.33	0.04
P48985_ATOH1	Q99PU8	Dhx30	4|4|5	13	4.33	3	0|0|0	1.00	1.00	1.00	1.00	1.00	43.33	0.00
P48985_ATOH1	Q80WJ7	Mtdh	2|6|10	18	6.00	3	0|0|0	1.00	1.00	1.00	1.00	1.00	60.00	0.00
P48985_ATOH1	P51410	Rpl9	1|3|1	5	1.67	3	0|0|0	0.33	1.00	0.33	1.00	0.33	16.67	0.13
P48985_ATOH1	Q9Z1R2	Bag6	1|8|11	20	6.67	3	0|3|0	0.67	1.00	0.67	1.00	0.67	6.67	0.09
P48985_ATOH1	Q9D937	Q9D937	2|1|1	4	1.33	3	0|0|0	0.33	1.00	0.33	1.00	0.33	13.33	0.16
P48985_ATOH1	Q8K1N4	Spats2	2|0|0	2	0.67	3	0|0|0	0.33	1.00	0.33	1.00	0.33	6.67	0.16
P48985_ATOH1	Q99JY9	Actr3	2|2|4	8	2.67	3	0|1|0	1.00	1.00	1.00	1.00	1.00	8.00	0.00
P48985_ATOH1	Q60899	Elavl2	2|2|2	6	2.00	3	0|1|0	1.00	1.00	1.00	1.00	1.00	6.00	0.00
P48985_ATOH1	Q00547	Hmmr	2|1|6	9	3.00	3	0|0|0	0.67	1.00	0.67	1.00	0.67	30.00	0.05
P48985_ATOH1	Q6NZJ6	Eif4g1	9|6|14	29	9.67	3	0|0|0	1.00	1.00	1.00	1.00	1.00	96.67	0.00
P48985_ATOH1	O70305	Atxn2	10|9|9	28	9.33	3	0|0|0	1.00	1.00	1.00	1.00	1.00	93.33	0.00
P48985_ATOH1	Q91WN1	Dnajc9	1|2|2	5	1.67	3	0|0|0	0.67	1.00	0.67	1.00	0.67	16.67	0.08
P48985_ATOH1	P26369	U2af2	5|1|4	10	3.33	3	0|0|0	0.67	1.00	0.67	1.00	0.67	33.33	0.02
P48985_ATOH1	B2RY56	Rbm25	5|4|11	20	6.67	3	0|2|0	1.00	1.00	1.00	1.00	1.00	10.00	0.00
P48985_ATOH1	P09242	Alpl	1|5|3	9	3.00	3	0|1|0	0.67	1.00	0.67	1.00	0.67	9.00	0.05
P48985_ATOH1	Q6NZF1	Zc3h11a	5|8|4	17	5.67	3	0|0|0	1.00	1.00	1.00	1.00	1.00	56.67	0.00
P48985_ATOH1	P59326	Ythdf1	4|2|2	8	2.67	3	0|0|0	1.00	1.00	1.00	1.00	1.00	26.67	0.00
P48985_ATOH1	Q9JJ28	Flii	3|12|4	19	6.33	3	0|0|0	1.00	1.00	1.00	1.00	1.00	63.33	0.00
P48985_ATOH1	P11103	Parp1	2|2|2	6	2.00	3	0|1|0	1.00	1.00	1.00	1.00	1.00	6.00	0.00
P48985_ATOH1	P17751	Tpi1	2|2|1	5	1.67	3	0|0|0	0.67	1.00	0.67	1.00	0.67	16.67	0.08
P48985_ATOH1	Q9QYH6	Maged1	1|6|9	16	5.33	3	0|0|0	0.67	1.00	0.67	1.00	0.67	53.33	0.01
P48985_ATOH1	P63073	Eif4e	1|0|1	2	0.67	3	0|0|0	0.00	0.00	0.00	0.00	0.00	6.67	0.27
P48985_ATOH1	Q8R344	Ccdc12	1|1|2	4	1.33	3	0|0|0	0.33	1.00	0.33	1.00	0.33	13.33	0.16
P48985_ATOH1	P28656	Nap1l1	2|1|2	5	1.67	3	0|0|0	0.67	1.00	0.67	1.00	0.67	16.67	0.08
P48985_ATOH1	Q62203	Sf3a2	1|1|4	6	2.00	3	0|0|0	0.33	1.00	0.33	1.00	0.33	20.00	0.11
P48985_ATOH1	Q7TPV4	Mybbp1a	14|12|16	42	14.00	3	0|0|0	1.00	1.00	1.00	1.00	1.00	140.00	0.00
P48985_ATOH1	Q9D0W5	Ppil1	1|1|2	4	1.33	3	0|0|0	0.33	1.00	0.33	1.00	0.33	13.33	0.16
P48985_ATOH1	P03975	Iap	1|1|3	5	1.67	3	0|0|0	0.33	1.00	0.33	1.00	0.33	16.67	0.13
P48985_ATOH1	Q6NVF9	Cpsf6	3|2|5	10	3.33	3	0|0|0	1.00	1.00	1.00	1.00	1.00	33.33	0.00
P48985_ATOH1	Q922Q4	Pycr2	1|0|1	2	0.67	3	0|0|0	0.00	0.00	0.00	0.00	0.00	6.67	0.27
P48985_ATOH1	Q60973	Rbbp7	1|1|2	4	1.33	3	0|0|0	0.33	1.00	0.33	1.00	0.33	13.33	0.16
P48985_ATOH1	Q921M3	Sf3b3	7|8|6	21	7.00	3	0|0|0	1.00	1.00	1.00	1.00	1.00	70.00	0.00
P48985_ATOH1	Q00PI9	Hnrnpul2	2|1|4	7	2.33	3	0|1|0	0.67	1.00	0.67	1.00	0.67	7.00	0.09
P48985_ATOH1	P11499	Hsp90ab1	5|5|5	15	5.00	3	0|0|0	1.00	1.00	1.00	1.00	1.00	50.00	0.00
P48985_ATOH1	O88291	Znf326	1|1|4	6	2.00	3	0|1|0	0.33	1.00	0.33	1.00	0.33	6.00	0.12
P48985_ATOH1	Q8JZX4	Rbm17	1|1|2	4	1.33	3	0|0|0	0.33	1.00	0.33	1.00	0.33	13.33	0.16
P48985_ATOH1	Q9JKK7	Tmod2	1|2|0	3	1.00	3	0|0|0	0.33	1.00	0.33	1.00	0.33	10.00	0.16
P48985_ATOH1	Q91VR2	Atp5c1	2|0|1	3	1.00	3	0|0|0	0.33	1.00	0.33	1.00	0.33	10.00	0.16
P48985_ATOH1	P05977	Myl1	4|4|3	11	3.67	3	0|1|0	1.00	1.00	1.00	1.00	1.00	11.00	0.00
P48985_ATOH1	Q6ZQ38	Cand1	7|6|7	20	6.67	3	0|2|0	1.00	1.00	1.00	1.00	1.00	10.00	0.00
P48985_ATOH1	Q62193	Rpa2	1|5|1	7	2.33	3	0|0|0	0.33	1.00	0.33	1.00	0.33	23.33	0.11
P48985_ATOH1	Q3UL36	Arglu1	2|2|2	6	2.00	3	0|0|0	1.00	1.00	1.00	1.00	1.00	20.00	0.00
P48985_ATOH1	P70398	Usp9x	5|10|22	37	12.33	3	0|3|0	1.00	1.00	1.00	1.00	1.00	12.33	0.00
P48985_ATOH1	Q62311	Taf6	3|1|1	5	1.67	3	0|0|0	0.33	1.00	0.33	1.00	0.33	16.67	0.13
P48985_ATOH1	P59708	Sf3b6	2|0|0	2	0.67	3	0|1|0	0.33	1.00	0.33	1.00	0.33	2.00	0.25
P48985_ATOH1	P80318	Cct3	1|1|0	2	0.67	3	0|0|0	0.00	0.00	0.00	0.00	0.00	6.67	0.27
P48985_ATOH1	P56873	Sssca1	1|0|0	1	0.33	3	0|0|0	0.00	0.00	0.00	0.00	0.00	3.33	0.27
P48985_ATOH1	P23949	Zfp36l2	1|4|3	8	2.67	3	0|0|0	0.67	1.00	0.67	1.00	0.67	26.67	0.04
P48985_ATOH1	Q1PSW8	Trim71	3|2|3	8	2.67	3	0|0|0	1.00	1.00	1.00	1.00	1.00	26.67	0.00
P48985_ATOH1	Q9JIX8	Acin1	1|7|14	22	7.33	3	2|4|0	0.67	1.00	0.67	1.00	0.67	3.67	0.09
P48985_ATOH1	O08810	Eftud2	2|5|9	16	5.33	3	0|1|0	1.00	1.00	1.00	1.00	1.00	16.00	0.00
P48985_ATOH1	Q9CXY6	Ilf2	4|1|1	6	2.00	3	0|1|0	0.33	1.00	0.33	1.00	0.33	6.00	0.12
P48985_ATOH1	Q8VE65	Taf12	1|1|0	2	0.67	3	0|0|0	0.00	0.00	0.00	0.00	0.00	6.67	0.27
P48985_ATOH1	Q62376	Snrnp70	1|1|4	6	2.00	3	0|0|0	0.33	1.00	0.33	1.00	0.33	20.00	0.11
P48985_ATOH1	Q62189	Snrpa	1|1|0	2	0.67	3	0|0|0	0.00	0.00	0.00	0.00	0.00	6.67	0.27
P48985_ATOH1	Q8BZR9	Q8BZR9	3|4|5	12	4.00	3	0|0|0	1.00	1.00	1.00	1.00	1.00	40.00	0.00
P48985_ATOH1	Q80XI3	Eif4g3	8|4|4	16	5.33	3	0|0|0	1.00	1.00	1.00	1.00	1.00	53.33	0.00
P48985_ATOH1	Q99NB9	Sf3b1	6|4|5	15	5.00	3	0|4|0	1.00	1.00	1.00	1.00	1.00	3.75	0.00
P48985_ATOH1	Q91W50	Csde1	1|3|3	7	2.33	3	0|0|0	0.67	1.00	0.67	1.00	0.67	23.33	0.04
P48985_ATOH1	Q8BYK6	Ythdf3	4|3|1	8	2.67	3	0|0|0	0.67	1.00	0.67	1.00	0.67	26.67	0.04
P48985_ATOH1	B2RRE7	Otud4	3|6|7	16	5.33	3	0|0|0	1.00	1.00	1.00	1.00	1.00	53.33	0.00
P48985_ATOH1	Q91YT7	Ythdf2	5|5|3	13	4.33	3	0|0|0	1.00	1.00	1.00	1.00	1.00	43.33	0.00
P48985_ATOH1	Q9D6V8	Paip2	2|0|0	2	0.67	3	0|0|0	0.33	1.00	0.33	1.00	0.33	6.67	0.16
P48985_ATOH1	Q9CX48	Zcchc10	1|0|2	3	1.00	3	0|0|0	0.33	1.00	0.33	1.00	0.33	10.00	0.16
P48985_ATOH1	Q9WVM1	Racgap1	3|3|2	8	2.67	3	0|0|0	1.00	1.00	1.00	1.00	1.00	26.67	0.00
P48985_ATOH1	Q9CRB2	Nhp2	1|0|1	2	0.67	3	0|0|0	0.00	0.00	0.00	0.00	0.00	6.67	0.27
P48985_ATOH1	Q61189	Clns1a	1|2|0	3	1.00	3	0|0|0	0.33	1.00	0.33	1.00	0.33	10.00	0.16
P48985_ATOH1	P61327	Magoh	1|1|2	4	1.33	3	0|1|0	0.33	1.00	0.33	1.00	0.33	4.00	0.25
P48985_ATOH1	Q8BHD7	Ptbp3	2|1|3	6	2.00	3	0|0|0	0.67	1.00	0.67	1.00	0.67	20.00	0.06
P48985_ATOH1	Q8VH51	Rbm39	3|2|2	7	2.33	3	0|0|0	1.00	1.00	1.00	1.00	1.00	23.33	0.00
P48985_ATOH1	Q03265	Atp5a1	1|3|2	6	2.00	3	0|0|0	0.67	1.00	0.67	1.00	0.67	20.00	0.06
P48985_ATOH1	P63087	Ppp1cc	1|2|1	4	1.33	3	0|0|0	0.33	1.00	0.33	1.00	0.33	13.33	0.16
P48985_ATOH1	Q6A068	Cdc5l	1|4|4	9	3.00	3	0|0|0	0.67	1.00	0.67	1.00	0.67	30.00	0.02
P48985_ATOH1	Q9DBY8	Nvl	1|1|3	5	1.67	3	0|0|0	0.33	1.00	0.33	1.00	0.33	16.67	0.13
P48985_ATOH1	Q99J62	Rfc4	2|0|1	3	1.00	3	0|0|0	0.33	1.00	0.33	1.00	0.33	10.00	0.16
P48985_ATOH1	Q07104	Gdf3	1|1|2	4	1.33	3	0|0|0	0.33	1.00	0.33	1.00	0.33	13.33	0.16
P48985_ATOH1	Q9R0L6	Pcm1	1|5|2	8	2.67	3	0|0|0	0.67	1.00	0.67	1.00	0.67	26.67	0.05
P48985_ATOH1	Q9CPP0	Npm3	1|2|1	4	1.33	3	0|0|0	0.33	1.00	0.33	1.00	0.33	13.33	0.16
P48985_ATOH1	Q9DC51	Gnai3	1|3|1	5	1.67	3	0|0|0	0.33	1.00	0.33	1.00	0.33	16.67	0.13
P48985_ATOH1	Q6PGG6	Gnl3l	2|1|2	5	1.67	3	0|0|0	0.67	1.00	0.67	1.00	0.67	16.67	0.08
P48985_ATOH1	E9Q5G3	Kif23	5|1|0	6	2.00	3	0|0|0	0.33	1.00	0.33	1.00	0.33	20.00	0.11
P48985_ATOH1	Q9D1H7	Get4	1|1|2	4	1.33	3	0|1|2	0.32	0.97	0.32	0.97	0.32	1.33	0.26
P48985_ATOH1	Q6PDQ2	Chd4	2|2|3	7	2.33	3	0|0|0	1.00	1.00	1.00	1.00	1.00	23.33	0.00
P48985_ATOH1	Q01853	Vcp	2|0|3	5	1.67	3	0|0|0	0.67	1.00	0.67	1.00	0.67	16.67	0.06
P48985_ATOH1	Q9CZ91	Srfbp1	2|2|0	4	1.33	3	0|0|0	0.67	1.00	0.67	1.00	0.67	13.33	0.08
P48985_ATOH1	Q9D880	Timm50	1|1|0	2	0.67	3	0|0|0	0.00	0.00	0.00	0.00	0.00	6.67	0.27
P48985_ATOH1	Q9WUA3	Pfkp	2|5|5	12	4.00	3	0|0|0	1.00	1.00	1.00	1.00	1.00	40.00	0.00
P48985_ATOH1	Q8CJ67	Stau2	2|1|1	4	1.33	3	0|0|0	0.33	1.00	0.33	1.00	0.33	13.33	0.16
P48985_ATOH1	Q9D868	Ppih	1|0|1	2	0.67	3	0|0|0	0.00	0.00	0.00	0.00	0.00	6.67	0.27
P48985_ATOH1	Q9D898	Arpc5l	2|1|1	4	1.33	3	0|0|0	0.33	1.00	0.33	1.00	0.33	13.33	0.16
P48985_ATOH1	P63094	Gnas	1|3|2	6	2.00	3	0|0|0	0.67	1.00	0.67	1.00	0.67	20.00	0.06
P48985_ATOH1	Q6Y7W8	Gigyf2	2|1|2	5	1.67	3	0|4|0	0.64	0.96	0.64	0.96	0.64	1.25	0.10
P48985_ATOH1	O70311	Nmt2	1|1|0	2	0.67	3	0|0|0	0.00	0.00	0.00	0.00	0.00	6.67	0.27
P48985_ATOH1	O55176	Pja1	1|1|3	5	1.67	3	0|0|0	0.33	1.00	0.33	1.00	0.33	16.67	0.13
P48985_ATOH1	Q3TJZ6	Fam98a	2|1|3	6	2.00	3	0|0|0	0.67	1.00	0.67	1.00	0.67	20.00	0.06
P48985_ATOH1	Q91VE6	Nifk	1|0|0	1	0.33	3	0|0|0	0.00	0.00	0.00	0.00	0.00	3.33	0.27
P48985_ATOH1	Q99PV0	Prpf8	1|0|8	9	3.00	3	0|0|0	0.33	1.00	0.33	1.00	0.33	30.00	0.11
P48985_ATOH1	O35129	Phb2	2|0|1	3	1.00	3	0|0|0	0.33	1.00	0.33	1.00	0.33	10.00	0.16
P48985_ATOH1	Q61545	Ewsr1	3|0|1	4	1.33	3	0|0|0	0.33	1.00	0.33	1.00	0.33	13.33	0.13
P48985_ATOH1	Q3UJB9	Edc4	5|3|1	9	3.00	3	0|0|0	0.67	1.00	0.67	1.00	0.67	30.00	0.03
P48985_ATOH1	Q9ESX5	Dkc1	2|0|0	2	0.67	3	0|0|0	0.33	1.00	0.33	1.00	0.33	6.67	0.16
P48985_ATOH1	Q9R0A1	Clcn2	3|0|1	4	1.33	3	0|2|2	0.33	0.98	0.33	0.98	0.33	1.00	0.26
P48985_ATOH1	Q91WK2	Eif3h	1|2|0	3	1.00	3	0|0|0	0.33	1.00	0.33	1.00	0.33	10.00	0.16
P48985_ATOH1	Q922V4	Plrg1	1|0|2	3	1.00	3	0|0|0	0.33	1.00	0.33	1.00	0.33	10.00	0.16
P48985_ATOH1	P52480	Pkm	2|0|0	2	0.67	3	0|0|0	0.33	1.00	0.33	1.00	0.33	6.67	0.16
P48985_ATOH1	Q8VEM8	Slc25a3	2|1|1	4	1.33	3	0|0|0	0.33	1.00	0.33	1.00	0.33	13.33	0.16
P48985_ATOH1	Q91WJ8	Fubp1	2|1|1	4	1.33	3	0|0|0	0.33	1.00	0.33	1.00	0.33	13.33	0.16
P48985_ATOH1	Q8CH25	Sltm	3|2|1	6	2.00	3	0|1|0	0.67	1.00	0.67	1.00	0.67	6.00	0.09
P48985_ATOH1	Q9D0R4	Ddx56	2|1|1	4	1.33	3	0|0|0	0.33	1.00	0.33	1.00	0.33	13.33	0.16
P48985_ATOH1	P04104	Krt1	3|3|5	11	3.67	3	1|4|4	0.23	0.70	0.23	0.70	0.23	1.22	0.26
P48985_ATOH1	Q9JLQ0	Cd2ap	1|0|2	3	1.00	3	0|0|0	0.33	1.00	0.33	1.00	0.33	10.00	0.16
P48985_ATOH1	Q80U78	Pum1	1|2|0	3	1.00	3	0|0|0	0.33	1.00	0.33	1.00	0.33	10.00	0.16
P48985_ATOH1	O09106	Hdac1	1|0|1	2	0.67	3	0|0|0	0.00	0.00	0.00	0.00	0.00	6.67	0.27
P48985_ATOH1	Q91YK2	Rrp1b	2|0|0	2	0.67	3	0|0|0	0.33	1.00	0.33	1.00	0.33	6.67	0.16
P48985_ATOH1	Q9EQH4	Taf8	1|1|1	3	1.00	3	0|0|0	0.00	0.00	0.00	0.00	0.00	10.00	0.27
P48985_ATOH1	Q9CRA5	Golph3	2|0|0	2	0.67	3	0|0|0	0.33	1.00	0.33	1.00	0.33	6.67	0.16
P48985_ATOH1	P48432	Sox2	1|0|0	1	0.33	3	0|0|0	0.00	0.00	0.00	0.00	0.00	3.33	0.27
P48985_ATOH1	Q8R3N6	Thoc1	2|0|3	5	1.67	3	0|0|0	0.67	1.00	0.67	1.00	0.67	16.67	0.06
P48985_ATOH1	P84091	Ap2m1	2|1|0	3	1.00	3	0|0|0	0.33	1.00	0.33	1.00	0.33	10.00	0.16
P48985_ATOH1	Q61286	Tcf12	1|2|2	5	1.67	3	0|0|0	0.67	1.00	0.67	1.00	0.67	16.67	0.08
P48985_ATOH1	O88532	Zfr	3|1|3	7	2.33	3	0|0|0	0.67	1.00	0.67	1.00	0.67	23.33	0.04
P48985_ATOH1	Q9CXS4	Cenpv	1|0|0	1	0.33	3	0|0|0	0.00	0.00	0.00	0.00	0.00	3.33	0.27
P48985_ATOH1	B1AZI6	Thoc2	4|3|4	11	3.67	3	0|2|1	1.00	1.00	1.00	1.00	1.00	3.67	0.00
P48985_ATOH1	Q922P9	Glyr1	1|2|0	3	1.00	3	0|0|0	0.33	1.00	0.33	1.00	0.33	10.00	0.16
P48985_ATOH1	Q9CWG9	Bloc1s2	2|0|0	2	0.67	3	0|0|0	0.33	1.00	0.33	1.00	0.33	6.67	0.16
P48985_ATOH1	Q6A0A2	Larp4b	1|2|1	4	1.33	3	0|0|0	0.33	1.00	0.33	1.00	0.33	13.33	0.16
P48985_ATOH1	P62259	Ywhae	3|0|1	4	1.33	3	0|0|0	0.33	1.00	0.33	1.00	0.33	13.33	0.13
P48985_ATOH1	Q9WUM5	Suclg1	2|0|2	4	1.33	3	0|0|0	0.67	1.00	0.67	1.00	0.67	13.33	0.08
P48985_ATOH1	Q9D6U8	Fam162a	2|0|0	2	0.67	3	0|0|0	0.33	1.00	0.33	1.00	0.33	6.67	0.16
P48985_ATOH1	Q8C8M1	Fam60a	1|0|0	1	0.33	3	0|0|0	0.00	0.00	0.00	0.00	0.00	3.33	0.27
P48985_ATOH1	Q68FD5	Cltc	3|1|2	6	2.00	3	0|0|0	0.67	1.00	0.67	1.00	0.67	20.00	0.06
P48985_ATOH1	Q8K363	Ddx18	1|1|2	4	1.33	3	0|0|0	0.33	1.00	0.33	1.00	0.33	13.33	0.16
P48985_ATOH1	Q8BIF9	Znf787	1|0|0	1	0.33	3	0|0|0	0.00	0.00	0.00	0.00	0.00	3.33	0.27
P48985_ATOH1	Q9JKV1	Adrm1	1|0|0	1	0.33	3	0|0|0	0.00	0.00	0.00	0.00	0.00	3.33	0.27
P48985_ATOH1	Q922Q8	Lrrc59	2|1|0	3	1.00	3	0|0|0	0.33	1.00	0.33	1.00	0.33	10.00	0.16
P48985_ATOH1	Q9QZD9	Eif3i	1|0|0	1	0.33	3	0|0|0	0.00	0.00	0.00	0.00	0.00	3.33	0.27
P48985_ATOH1	P35601	Rfc1	1|0|1	2	0.67	3	0|0|0	0.00	0.00	0.00	0.00	0.00	6.67	0.27
P48985_ATOH1	B1AQ75	Krt36	1|0|1	2	0.67	3	0|0|0	0.00	0.00	0.00	0.00	0.00	6.67	0.27
P48985_ATOH1	Q9R1C0	Taf7	1|0|0	1	0.33	3	0|0|0	0.00	0.00	0.00	0.00	0.00	3.33	0.27
P48985_ATOH1	Q504P2	Clec12a	1|0|0	1	0.33	3	0|0|0	0.00	0.00	0.00	0.00	0.00	3.33	0.27
P48985_ATOH1	Q9QYJ0	Dnaja2	2|1|0	3	1.00	3	0|0|0	0.33	1.00	0.33	1.00	0.33	10.00	0.16
P48985_ATOH1	Q8BP48	Metap1	2|0|0	2	0.67	3	0|0|0	0.33	1.00	0.33	1.00	0.33	6.67	0.16
P48985_ATOH1	Q6DYE8	Enpp3	1|0|1	2	0.67	3	0|0|0	0.00	0.00	0.00	0.00	0.00	6.67	0.27
P48985_ATOH1	P70168	Kpnb1	1|1|2	4	1.33	3	0|0|0	0.33	1.00	0.33	1.00	0.33	13.33	0.16
P48985_ATOH1	P05064	Aldoa	2|0|0	2	0.67	3	0|1|0	0.33	1.00	0.33	1.00	0.33	2.00	0.25
P48985_ATOH1	Q3UFM5	Nom1	1|0|1	2	0.67	3	0|0|0	0.00	0.00	0.00	0.00	0.00	6.67	0.27
P48985_ATOH1	Q8R3N1	Nop14	2|0|0	2	0.67	3	0|0|0	0.33	1.00	0.33	1.00	0.33	6.67	0.16
P48985_ATOH1	Q8JZQ9	Eif3b	2|0|0	2	0.67	3	0|0|0	0.33	1.00	0.33	1.00	0.33	6.67	0.16
P48985_ATOH1	Q9DBD5	Pelp1	1|0|0	1	0.33	3	0|0|0	0.00	0.00	0.00	0.00	0.00	3.33	0.27
P48985_ATOH1	P62192	Psmc1	1|0|0	1	0.33	3	0|0|0	0.00	0.00	0.00	0.00	0.00	3.33	0.27
P48985_ATOH1	Q4FZF3	Ddx49	2|0|0	2	0.67	3	0|0|0	0.33	1.00	0.33	1.00	0.33	6.67	0.16
P48985_ATOH1	Q99MN1	Kars	1|2|0	3	1.00	3	0|0|0	0.33	1.00	0.33	1.00	0.33	10.00	0.16
P48985_ATOH1	Q9JKX4	Aatf	2|0|0	2	0.67	3	0|0|0	0.33	1.00	0.33	1.00	0.33	6.67	0.16
P48985_ATOH1	Q3UHK8	Tnrc6a	1|1|1	3	1.00	3	0|0|0	0.00	0.00	0.00	0.00	0.00	10.00	0.27
P48985_ATOH1	P15806	Tcf3	1|0|0	1	0.33	3	0|0|0	0.00	0.00	0.00	0.00	0.00	3.33	0.27
P48985_ATOH1	A2BDX3	Mocs3	1|3|2	6	2.00	3	2|3|0	0.58	0.94	0.58	0.94	0.58	1.20	0.10
P48985_ATOH1	Q6P5B0	Rrp12	1|0|0	1	0.33	3	0|0|0	0.00	0.00	0.00	0.00	0.00	3.33	0.27
P48985_ATOH1	A2AJI0	Map7d1	1|1|0	2	0.67	3	0|0|0	0.00	0.00	0.00	0.00	0.00	6.67	0.27
P48985_ATOH1	Q5SX39	Myh4	1|2|3	6	2.00	3	0|1|0	0.67	1.00	0.67	1.00	0.67	6.00	0.09
P48985_ATOH1	B1AZ99	Otud3	2|0|0	2	0.67	3	0|0|0	0.33	1.00	0.33	1.00	0.33	6.67	0.16
P48985_ATOH1	P59242	Cgn	1|0|0	1	0.33	3	0|0|0	0.00	0.00	0.00	0.00	0.00	3.33	0.27
P48985_ATOH1	Q922S8	Kif2c	1|0|0	1	0.33	3	0|0|0	0.00	0.00	0.00	0.00	0.00	3.33	0.27
P48985_ATOH1	P22682	Cbl	1|2|0	3	1.00	3	0|0|0	0.33	1.00	0.33	1.00	0.33	10.00	0.16
P48985_ATOH1	Q9R0N3	Syt11	3|0|0	3	1.00	3	0|0|0	0.33	1.00	0.33	1.00	0.33	10.00	0.13
P48985_ATOH1	O88286	Wiz	1|0|1	2	0.67	3	0|0|0	0.00	0.00	0.00	0.00	0.00	6.67	0.27
P48985_ATOH1	O88413	Tulp3	1|0|0	1	0.33	3	0|0|0	0.00	0.00	0.00	0.00	0.00	3.33	0.27
P48985_ATOH1	O08784	Tcof1	1|0|0	1	0.33	3	0|0|0	0.00	0.00	0.00	0.00	0.00	3.33	0.27
P48985_ATOH1	Q8VE47	Uba5	1|0|0	1	0.33	3	0|0|0	0.00	0.00	0.00	0.00	0.00	3.33	0.27
P48985_ATOH1	A2AQP0	Myh7b	3|4|3	10	3.33	3	0|0|0	1.00	1.00	1.00	1.00	1.00	33.33	0.00
P48985_ATOH1	Q9DBH0	Wwp2	1|0|0	1	0.33	3	0|0|0	0.00	0.00	0.00	0.00	0.00	3.33	0.27
P48985_ATOH1	B2RQC6	Cad	1|0|2	3	1.00	3	0|0|0	0.33	1.00	0.33	1.00	0.33	10.00	0.16
P48985_ATOH1	Q99P88	Nup155	1|0|0	1	0.33	3	0|0|0	0.00	0.00	0.00	0.00	0.00	3.33	0.27
P48985_ATOH1	Q61464	Znf638	2|0|3	5	1.67	3	0|0|0	0.67	1.00	0.67	1.00	0.67	16.67	0.06
P48985_ATOH1	Q05A80	Caprin2	1|0|0	1	0.33	3	0|0|0	0.00	0.00	0.00	0.00	0.00	3.33	0.27
P48985_ATOH1	Q9DBR1	Xrn2	1|1|1	3	1.00	3	0|0|0	0.00	0.00	0.00	0.00	0.00	10.00	0.27
P48985_ATOH1	B1AY10	Nfx1	1|0|0	1	0.33	3	0|0|0	0.00	0.00	0.00	0.00	0.00	3.33	0.27
P48985_ATOH1	Q9Z103	Adnp	1|1|0	2	0.67	3	0|0|0	0.00	0.00	0.00	0.00	0.00	6.67	0.27
P48985_ATOH1	Q3TKT4	Smarca4	1|0|1	2	0.67	3	0|0|0	0.00	0.00	0.00	0.00	0.00	6.67	0.27
P48985_ATOH1	Q9Z0U1	Tjp2	1|0|0	1	0.33	3	0|0|0	0.00	0.00	0.00	0.00	0.00	3.33	0.27
P48985_ATOH1	Q99NH0	Ankrd17	1|0|1	2	0.67	3	0|0|0	0.00	0.00	0.00	0.00	0.00	6.67	0.27
P48985_ATOH1	Q61329	Zfhx3	2|0|0	2	0.67	3	0|0|0	0.33	1.00	0.33	1.00	0.33	6.67	0.16
P48985_ATOH1	Q68ED2	Grm7	1|0|0	1	0.33	3	0|0|0	0.00	0.00	0.00	0.00	0.00	3.33	0.27
P48985_ATOH1	P70414	Slc8a1	1|0|0	1	0.33	3	0|0|0	0.00	0.00	0.00	0.00	0.00	3.33	0.27
P48985_ATOH1	Q766D5	B4galnt4	1|0|0	1	0.33	3	0|0|0	0.00	0.00	0.00	0.00	0.00	3.33	0.27
P48985_ATOH1	P11087	Col1a1	1|0|0	1	0.33	3	0|0|0	0.00	0.00	0.00	0.00	0.00	3.33	0.27
P48985_ATOH1	Q8BI22	Cep128	1|0|0	1	0.33	3	0|0|0	0.00	0.00	0.00	0.00	0.00	3.33	0.27
P48985_ATOH1	O88379	Baz1a	2|0|0	2	0.67	3	0|0|0	0.33	1.00	0.33	1.00	0.33	6.67	0.16
P48985_ATOH1	O54962	Banf1	0|6|10	16	5.33	3	0|0|0	0.67	1.00	0.67	1.00	0.67	53.33	0.01
P48985_ATOH1	Q6IRU2	Tpm4	0|11|14	25	8.33	3	0|0|0	0.67	1.00	0.67	1.00	0.67	83.33	0.01
P48985_ATOH1	Q9JJI8	Rpl38	0|3|9	12	4.00	3	0|0|0	0.67	1.00	0.67	1.00	0.67	40.00	0.03
P48985_ATOH1	P83917	Cbx1	0|3|10	13	4.33	3	0|0|0	0.67	1.00	0.67	1.00	0.67	43.33	0.03
P48985_ATOH1	Q925B0	Pawr	0|3|3	6	2.00	3	0|0|0	0.67	1.00	0.67	1.00	0.67	20.00	0.04
P48985_ATOH1	P62305	Snrpe	0|2|2	4	1.33	3	0|2|0	0.66	0.99	0.66	0.99	0.66	2.00	0.10
P48985_ATOH1	P63323	Rps12	0|6|5	11	3.67	3	0|0|0	0.67	1.00	0.67	1.00	0.67	36.67	0.01
P48985_ATOH1	P63325	Rps10	0|4|9	13	4.33	3	0|0|0	0.67	1.00	0.67	1.00	0.67	43.33	0.02
P48985_ATOH1	P61514	Rpl37a	0|3|3	6	2.00	3	0|0|0	0.67	1.00	0.67	1.00	0.67	20.00	0.04
P48985_ATOH1	P68433	Hist1h3a	0|5|0	5	1.67	3	0|1|0	0.33	1.00	0.33	1.00	0.33	5.00	0.11
P48985_ATOH1	P02301	H3f3c	0|5|0	5	1.67	3	0|0|0	0.33	1.00	0.33	1.00	0.33	16.67	0.11
P48985_ATOH1	Q9D287	Bcas2	0|2|2	4	1.33	3	0|0|0	0.67	1.00	0.67	1.00	0.67	13.33	0.08
P48985_ATOH1	Q9D0B0	Srsf9	0|3|2	5	1.67	3	0|0|0	0.67	1.00	0.67	1.00	0.67	16.67	0.06
P48985_ATOH1	O09044	Snap23	0|1|0	1	0.33	3	0|0|0	0.00	0.00	0.00	0.00	0.00	3.33	0.27
P48985_ATOH1	P35550	Fbl	0|7|3	10	3.33	3	0|0|0	0.67	1.00	0.67	1.00	0.67	33.33	0.03
P48985_ATOH1	Q60596	Xrcc1	0|1|1	2	0.67	3	0|0|0	0.00	0.00	0.00	0.00	0.00	6.67	0.27
P48985_ATOH1	P51881	Slc25a5	0|4|5	9	3.00	3	0|0|0	0.67	1.00	0.67	1.00	0.67	30.00	0.02
P48985_ATOH1	Q9QY76	Vapb	0|4|2	6	2.00	3	0|3|0	0.66	1.00	0.66	1.00	0.66	2.00	0.10
P48985_ATOH1	P27048	Snrpb	0|5|8	13	4.33	3	0|0|0	0.67	1.00	0.67	1.00	0.67	43.33	0.01
P48985_ATOH1	Q04750	Top1	0|6|7	13	4.33	3	0|0|0	0.67	1.00	0.67	1.00	0.67	43.33	0.01
P48985_ATOH1	P62984	Uba52	0|2|2	4	1.33	3	0|1|0	0.67	1.00	0.67	1.00	0.67	4.00	0.09
P48985_ATOH1	P62309	Snrpg	0|1|1	2	0.67	3	0|0|0	0.00	0.00	0.00	0.00	0.00	6.67	0.27
P48985_ATOH1	O70251	Eef1b	0|1|2	3	1.00	3	0|0|0	0.33	1.00	0.33	1.00	0.33	10.00	0.16
P48985_ATOH1	P62892	Rpl39	0|2|3	5	1.67	3	0|0|0	0.67	1.00	0.67	1.00	0.67	16.67	0.06
P48985_ATOH1	Q08288	Lyar	0|3|7	10	3.33	3	0|0|0	0.67	1.00	0.67	1.00	0.67	33.33	0.03
P48985_ATOH1	Q8BHN5	Rbm45	0|4|9	13	4.33	3	0|0|0	0.67	1.00	0.67	1.00	0.67	43.33	0.02
P48985_ATOH1	Q5U4D9	Thoc6	0|2|7	9	3.00	3	0|0|0	0.67	1.00	0.67	1.00	0.67	30.00	0.05
P48985_ATOH1	Q9D883	U2af1	0|4|6	10	3.33	3	0|0|0	0.67	1.00	0.67	1.00	0.67	33.33	0.02
P48985_ATOH1	Q9CXD6	Mcur1	0|3|6	9	3.00	3	0|0|0	0.67	1.00	0.67	1.00	0.67	30.00	0.03
P48985_ATOH1	Q9DBR0	Akap8	0|5|11	16	5.33	3	0|0|0	0.67	1.00	0.67	1.00	0.67	53.33	0.01
P48985_ATOH1	Q6PE01	Snrnp40	0|1|2	3	1.00	3	0|0|0	0.33	1.00	0.33	1.00	0.33	10.00	0.16
P48985_ATOH1	Q9QXS6	Dbn1	0|9|3	12	4.00	3	0|0|0	0.67	1.00	0.67	1.00	0.67	40.00	0.03
P48985_ATOH1	Q64092	Tfe3	0|5|3	8	2.67	3	0|0|0	0.67	1.00	0.67	1.00	0.67	26.67	0.03
P48985_ATOH1	Q6PGH1	Bud31	0|1|2	3	1.00	3	0|0|0	0.33	1.00	0.33	1.00	0.33	10.00	0.16
P48985_ATOH1	Q8BJH1	Zc2hc1a	0|2|1	3	1.00	3	0|0|0	0.33	1.00	0.33	1.00	0.33	10.00	0.16
P48985_ATOH1	O35900	Lsm2	0|1|0	1	0.33	3	0|0|0	0.00	0.00	0.00	0.00	0.00	3.33	0.27
P48985_ATOH1	Q9R0U0	Srsf10	0|3|4	7	2.33	3	0|0|0	0.67	1.00	0.67	1.00	0.67	23.33	0.04
P48985_ATOH1	Q9QX96	Sall2	0|5|3	8	2.67	3	0|0|0	0.67	1.00	0.67	1.00	0.67	26.67	0.03
P48985_ATOH1	P56959	Fus	0|8|4	12	4.00	3	0|0|0	0.67	1.00	0.67	1.00	0.67	40.00	0.02
P48985_ATOH1	P28798	Grn	0|5|8	13	4.33	3	0|3|0	0.67	1.00	0.67	1.00	0.67	4.33	0.09
P48985_ATOH1	P62878	Rbx1	0|2|0	2	0.67	3	0|0|0	0.33	1.00	0.33	1.00	0.33	6.67	0.16
P48985_ATOH1	P23242	Gja1	0|1|2	3	1.00	3	0|0|0	0.33	1.00	0.33	1.00	0.33	10.00	0.16
P48985_ATOH1	P28659	Celf1	0|4|4	8	2.67	3	0|0|0	0.67	1.00	0.67	1.00	0.67	26.67	0.02
P48985_ATOH1	P62141	Ppp1cb	0|2|3	5	1.67	3	0|0|0	0.67	1.00	0.67	1.00	0.67	16.67	0.06
P48985_ATOH1	Q8BK67	Rcc2	0|2|7	9	3.00	3	0|0|0	0.67	1.00	0.67	1.00	0.67	30.00	0.05
P48985_ATOH1	O55186	Cd59a	0|1|0	1	0.33	3	0|0|0	0.00	0.00	0.00	0.00	0.00	3.33	0.27
P48985_ATOH1	P48962	Slc25a4	0|3|2	5	1.67	3	0|0|0	0.67	1.00	0.67	1.00	0.67	16.67	0.06
P48985_ATOH1	Q62036	Cep131	0|4|2	6	2.00	3	0|0|0	0.67	1.00	0.67	1.00	0.67	20.00	0.06
P48985_ATOH1	Q925I1	Atad3	0|1|2	3	1.00	3	0|0|0	0.33	1.00	0.33	1.00	0.33	10.00	0.16
P48985_ATOH1	Q91VN4	Chchd6	0|3|1	4	1.33	3	0|0|0	0.33	1.00	0.33	1.00	0.33	13.33	0.13
P48985_ATOH1	Q8BW10	Nob1	0|2|2	4	1.33	3	0|0|0	0.67	1.00	0.67	1.00	0.67	13.33	0.08
P48985_ATOH1	Q62318	Trim28	0|2|4	6	2.00	3	0|0|0	0.67	1.00	0.67	1.00	0.67	20.00	0.06
P48985_ATOH1	Q8K4Z5	Sf3a1	0|5|7	12	4.00	3	0|2|0	0.67	1.00	0.67	1.00	0.67	6.00	0.09
P48985_ATOH1	Q9CPS7	Pno1	0|1|0	1	0.33	3	0|0|0	0.00	0.00	0.00	0.00	0.00	3.33	0.27
P48985_ATOH1	Q7TSZ8	Nacc1	0|5|5	10	3.33	3	0|0|0	0.67	1.00	0.67	1.00	0.67	33.33	0.02
P48985_ATOH1	Q9D554	Sf3a3	0|2|5	7	2.33	3	0|0|0	0.67	1.00	0.67	1.00	0.67	23.33	0.05
P48985_ATOH1	Q9CR51	Atp6v1g1	0|1|0	1	0.33	3	0|0|0	0.00	0.00	0.00	0.00	0.00	3.33	0.27
P48985_ATOH1	Q62241	Snrpc	0|1|0	1	0.33	3	0|0|0	0.00	0.00	0.00	0.00	0.00	3.33	0.27
P48985_ATOH1	D3YXK2	Safb	0|4|2	6	2.00	3	0|1|0	0.67	1.00	0.67	1.00	0.67	6.00	0.09
P48985_ATOH1	P10922	H1f0	0|1|2	3	1.00	3	0|3|0	0.33	0.98	0.33	0.98	0.33	1.00	0.26
P48985_ATOH1	P60843	Eif4a1	0|3|4	7	2.33	3	0|0|0	0.67	1.00	0.67	1.00	0.67	23.33	0.04
P48985_ATOH1	P70445	Eif4ebp2	0|1|1	2	0.67	3	0|0|0	0.00	0.00	0.00	0.00	0.00	6.67	0.27
P48985_ATOH1	P68040	Gnb2l1	0|2|1	3	1.00	3	0|0|0	0.33	1.00	0.33	1.00	0.33	10.00	0.16
P48985_ATOH1	Q99LT0	Dpy30	0|1|0	1	0.33	3	0|0|0	0.00	0.00	0.00	0.00	0.00	3.33	0.27
P48985_ATOH1	Q5SU73	Coil	0|3|5	8	2.67	3	0|0|0	0.67	1.00	0.67	1.00	0.67	26.67	0.03
P48985_ATOH1	P23475	Xrcc6	0|1|1	2	0.67	3	0|0|0	0.00	0.00	0.00	0.00	0.00	6.67	0.27
P48985_ATOH1	Q9QY39	Pdzd4	0|4|2	6	2.00	3	0|0|0	0.67	1.00	0.67	1.00	0.67	20.00	0.06
P48985_ATOH1	Q9CWX9	Ddx47	0|2|3	5	1.67	3	0|0|0	0.67	1.00	0.67	1.00	0.67	16.67	0.06
P48985_ATOH1	Q8C092	Taf5	0|1|4	5	1.67	3	0|0|0	0.33	1.00	0.33	1.00	0.33	16.67	0.11
P48985_ATOH1	P56480	Atp5b	0|2|1	3	1.00	3	0|0|0	0.33	1.00	0.33	1.00	0.33	10.00	0.16
P48985_ATOH1	Q9Z2D8	Mbd3	0|2|0	2	0.67	3	0|0|0	0.33	1.00	0.33	1.00	0.33	6.67	0.16
P48985_ATOH1	P62137	Ppp1ca	0|2|2	4	1.33	3	0|0|0	0.67	1.00	0.67	1.00	0.67	13.33	0.08
P48985_ATOH1	Q9ER74	Sall1	0|1|0	1	0.33	3	0|0|0	0.00	0.00	0.00	0.00	0.00	3.33	0.27
P48985_ATOH1	P27641	Xrcc5	0|1|2	3	1.00	3	0|0|0	0.33	1.00	0.33	1.00	0.33	10.00	0.16
P48985_ATOH1	P61161	Actr2	0|1|1	2	0.67	3	0|0|0	0.00	0.00	0.00	0.00	0.00	6.67	0.27
P48985_ATOH1	Q9CY27	Tecr	0|1|1	2	0.67	3	0|0|0	0.00	0.00	0.00	0.00	0.00	6.67	0.27
P48985_ATOH1	Q6PAL0	Bend3	0|1|0	1	0.33	3	0|0|0	0.00	0.00	0.00	0.00	0.00	3.33	0.27
P48985_ATOH1	Q8BHS3	Rbm22	0|2|1	3	1.00	3	0|0|0	0.33	1.00	0.33	1.00	0.33	10.00	0.16
P48985_ATOH1	Q6NV83	U2surp	0|2|4	6	2.00	3	0|0|0	0.67	1.00	0.67	1.00	0.67	20.00	0.06
P48985_ATOH1	P63037	Dnaja1	0|2|1	3	1.00	3	0|0|0	0.33	1.00	0.33	1.00	0.33	10.00	0.16
P48985_ATOH1	P57780	Actn4	0|4|1	5	1.67	3	0|0|0	0.33	1.00	0.33	1.00	0.33	16.67	0.11
P48985_ATOH1	Q6PHU5	Sort1	0|3|3	6	2.00	3	0|0|0	0.67	1.00	0.67	1.00	0.67	20.00	0.04
P48985_ATOH1	Q91W39	Ncoa5	0|1|2	3	1.00	3	0|0|0	0.33	1.00	0.33	1.00	0.33	10.00	0.16
P48985_ATOH1	Q9D6Z1	Nop56	0|1|1	2	0.67	3	0|0|0	0.00	0.00	0.00	0.00	0.00	6.67	0.27
P48985_ATOH1	Q8C0L9	Gpcpd1	0|1|3	4	1.33	3	0|0|0	0.33	1.00	0.33	1.00	0.33	13.33	0.13
P48985_ATOH1	Q6P4T2	Snrnp200	0|2|6	8	2.67	3	0|0|0	0.67	1.00	0.67	1.00	0.67	26.67	0.05
P48985_ATOH1	O35218	Cpsf2	0|2|2	4	1.33	3	0|0|0	0.67	1.00	0.67	1.00	0.67	13.33	0.08
P48985_ATOH1	Q8K2H1	Pphln1	0|1|1	2	0.67	3	0|0|0	0.00	0.00	0.00	0.00	0.00	6.67	0.27
P48985_ATOH1	Q9R0Q6	Arpc1a	0|1|1	2	0.67	3	0|0|0	0.00	0.00	0.00	0.00	0.00	6.67	0.27
P48985_ATOH1	Q8BMK4	Ckap4	0|2|1	3	1.00	3	0|0|0	0.33	1.00	0.33	1.00	0.33	10.00	0.16
P48985_ATOH1	P16546	Sptan1	0|2|2	4	1.33	3	0|0|0	0.67	1.00	0.67	1.00	0.67	13.33	0.08
P48985_ATOH1	P18527	P18527	0|1|0	1	0.33	3	0|0|0	0.00	0.00	0.00	0.00	0.00	3.33	0.27
P48985_ATOH1	Q91WJ7	Spats2l	0|2|0	2	0.67	3	0|0|0	0.33	1.00	0.33	1.00	0.33	6.67	0.16
P48985_ATOH1	P21956	Mfge8	0|1|0	1	0.33	3	0|0|0	0.00	0.00	0.00	0.00	0.00	3.33	0.27
P48985_ATOH1	P34022	Ranbp1	0|1|0	1	0.33	3	0|0|0	0.00	0.00	0.00	0.00	0.00	3.33	0.27
P48985_ATOH1	Q9CQB2	Fam195a	0|1|1	2	0.67	3	0|0|0	0.00	0.00	0.00	0.00	0.00	6.67	0.27
P48985_ATOH1	P80314	Cct2	0|2|0	2	0.67	3	0|0|0	0.33	1.00	0.33	1.00	0.33	6.67	0.16
P48985_ATOH1	Q64337	Sqstm1	0|2|3	5	1.67	3	0|0|0	0.67	1.00	0.67	1.00	0.67	16.67	0.06
P48985_ATOH1	Q9D845	Tex9	0|1|2	3	1.00	3	0|0|0	0.33	1.00	0.33	1.00	0.33	10.00	0.16
P48985_ATOH1	Q8BTV2	Cpsf7	0|1|2	3	1.00	3	0|0|0	0.33	1.00	0.33	1.00	0.33	10.00	0.16
P48985_ATOH1	Q8K4L3	Svil	0|2|0	2	0.67	3	0|0|0	0.33	1.00	0.33	1.00	0.33	6.67	0.16
P48985_ATOH1	Q80YR5	Safb2	0|1|0	1	0.33	3	0|0|0	0.00	0.00	0.00	0.00	0.00	3.33	0.27
P48985_ATOH1	P58252	Eef2	0|3|2	5	1.67	3	0|0|0	0.67	1.00	0.67	1.00	0.67	16.67	0.06
P48985_ATOH1	Q62261	Sptbn1	0|1|1	2	0.67	3	0|0|0	0.00	0.00	0.00	0.00	0.00	6.67	0.27
P48985_ATOH1	Q8R0F5	Rbmx2	0|1|1	2	0.67	3	0|0|0	0.00	0.00	0.00	0.00	0.00	6.67	0.27
P48985_ATOH1	Q3UKJ7	Smu1	0|1|2	3	1.00	3	0|0|0	0.33	1.00	0.33	1.00	0.33	10.00	0.16
P48985_ATOH1	Q99LX5	Mmtag2	0|1|0	1	0.33	3	0|0|0	0.00	0.00	0.00	0.00	0.00	3.33	0.27
P48985_ATOH1	Q9QXA5	Lsm4	0|1|0	1	0.33	3	0|0|0	0.00	0.00	0.00	0.00	0.00	3.33	0.27
P48985_ATOH1	P62827	Ran	0|1|1	2	0.67	3	0|0|0	0.00	0.00	0.00	0.00	0.00	6.67	0.27
P48985_ATOH1	O88653	Lamtor3	0|1|0	1	0.33	3	0|0|0	0.00	0.00	0.00	0.00	0.00	3.33	0.27
P48985_ATOH1	Q8C6P8	Zfp57	0|1|0	1	0.33	3	0|0|0	0.00	0.00	0.00	0.00	0.00	3.33	0.27
P48985_ATOH1	Q9Z1M8	Ik	0|1|1	2	0.67	3	0|0|0	0.00	0.00	0.00	0.00	0.00	6.67	0.27
P48985_ATOH1	Q9WU40	Lemd3	0|4|3	7	2.33	3	0|0|0	0.67	1.00	0.67	1.00	0.67	23.33	0.04
P48985_ATOH1	P11983	Tcp1	0|1|0	1	0.33	3	0|0|0	0.00	0.00	0.00	0.00	0.00	3.33	0.27
P48985_ATOH1	O88700	Blm	0|5|2	7	2.33	3	0|0|0	0.67	1.00	0.67	1.00	0.67	23.33	0.05
P48985_ATOH1	Q6PG16	Hjurp	0|1|2	3	1.00	3	0|0|0	0.33	1.00	0.33	1.00	0.33	10.00	0.16
P48985_ATOH1	Q5XJE5	Leo1	0|3|4	7	2.33	3	0|0|0	0.67	1.00	0.67	1.00	0.67	23.33	0.04
P48985_ATOH1	Q9D0F6	Rfc5	0|1|0	1	0.33	3	0|0|0	0.00	0.00	0.00	0.00	0.00	3.33	0.27
P48985_ATOH1	P58501	Paxbp1	0|1|0	1	0.33	3	0|0|0	0.00	0.00	0.00	0.00	0.00	3.33	0.27
P48985_ATOH1	Q9WTX6	Cul1	0|1|0	1	0.33	3	0|0|0	0.00	0.00	0.00	0.00	0.00	3.33	0.27
P48985_ATOH1	Q9Z1Q9	Vars	0|2|1	3	1.00	3	0|0|0	0.33	1.00	0.33	1.00	0.33	10.00	0.16
P48985_ATOH1	Q3UMT1	Ppp1r12c	0|3|0	3	1.00	3	0|0|0	0.33	1.00	0.33	1.00	0.33	10.00	0.13
P48985_ATOH1	Q9CY66	Gar1	0|1|1	2	0.67	3	0|0|0	0.00	0.00	0.00	0.00	0.00	6.67	0.27
P48985_ATOH1	Q8R3C6	Rbm19	0|1|0	1	0.33	3	0|0|0	0.00	0.00	0.00	0.00	0.00	3.33	0.27
P48985_ATOH1	Q62018	Ctr9	0|2|1	3	1.00	3	0|0|0	0.33	1.00	0.33	1.00	0.33	10.00	0.16
P48985_ATOH1	Q8BJ05	Zc3h14	0|1|1	2	0.67	3	0|1|0	0.00	0.00	0.00	0.00	0.00	2.00	0.27
P48985_ATOH1	Q8CBY1	Samd4a	0|1|0	1	0.33	3	0|0|0	0.00	0.00	0.00	0.00	0.00	3.33	0.27
P48985_ATOH1	Q60722	Tcf4	0|2|1	3	1.00	3	0|0|0	0.33	1.00	0.33	1.00	0.33	10.00	0.16
P48985_ATOH1	Q9CQI7	Snrpb2	0|1|1	2	0.67	3	0|0|0	0.00	0.00	0.00	0.00	0.00	6.67	0.27
P48985_ATOH1	Q8QZY9	Sf3b4	0|1|0	1	0.33	3	0|0|0	0.00	0.00	0.00	0.00	0.00	3.33	0.27
P48985_ATOH1	Q80VI1	Trim56	0|4|1	5	1.67	3	0|0|0	0.33	1.00	0.33	1.00	0.33	16.67	0.11
P48985_ATOH1	Q8CGB3	Uaca	0|3|0	3	1.00	3	0|0|0	0.33	1.00	0.33	1.00	0.33	10.00	0.13
P48985_ATOH1	Q9D8C3	Alg13	0|1|0	1	0.33	3	0|0|0	0.00	0.00	0.00	0.00	0.00	3.33	0.27
P48985_ATOH1	Q64331	Myo6	0|3|0	3	1.00	3	0|0|0	0.33	1.00	0.33	1.00	0.33	10.00	0.13
P48985_ATOH1	Q61768	Kif5b	0|1|3	4	1.33	3	0|0|0	0.33	1.00	0.33	1.00	0.33	13.33	0.13
P48985_ATOH1	Q9D842	Aplf	0|1|0	1	0.33	3	0|0|0	0.00	0.00	0.00	0.00	0.00	3.33	0.27
P48985_ATOH1	E9Q634	Myo1e	0|2|0	2	0.67	3	0|0|0	0.33	1.00	0.33	1.00	0.33	6.67	0.16
P48985_ATOH1	Q8R2U0	Seh1l	0|1|0	1	0.33	3	0|0|0	0.00	0.00	0.00	0.00	0.00	3.33	0.27
P48985_ATOH1	P30415	Nktr	0|4|0	4	1.33	3	0|0|0	0.33	1.00	0.33	1.00	0.33	13.33	0.11
P48985_ATOH1	Q62191	Trim21	0|1|0	1	0.33	3	0|0|0	0.00	0.00	0.00	0.00	0.00	3.33	0.27
P48985_ATOH1	Q8BUP8	Fam43a	0|1|0	1	0.33	3	0|0|0	0.00	0.00	0.00	0.00	0.00	3.33	0.27
P48985_ATOH1	Q6DFW4	Nop58	0|1|0	1	0.33	3	0|0|0	0.00	0.00	0.00	0.00	0.00	3.33	0.27
P48985_ATOH1	Q9EPU4	Cpsf1	0|1|0	1	0.33	3	0|0|0	0.00	0.00	0.00	0.00	0.00	3.33	0.27
P48985_ATOH1	Q80SU3	Zar1	0|1|0	1	0.33	3	0|0|0	0.00	0.00	0.00	0.00	0.00	3.33	0.27
P48985_ATOH1	P57724	Pcbp4	0|1|0	1	0.33	3	0|0|0	0.00	0.00	0.00	0.00	0.00	3.33	0.27
P48985_ATOH1	Q5NCC3	Trim41	0|1|1	2	0.67	3	0|0|0	0.00	0.00	0.00	0.00	0.00	6.67	0.27
P48985_ATOH1	P70388	Rad50	0|1|1	2	0.67	3	0|0|0	0.00	0.00	0.00	0.00	0.00	6.67	0.27
P48985_ATOH1	O70279	Dgcr14	0|1|0	1	0.33	3	0|0|0	0.00	0.00	0.00	0.00	0.00	3.33	0.27
P48985_ATOH1	Q8BP47	Nars	0|1|0	1	0.33	3	0|0|0	0.00	0.00	0.00	0.00	0.00	3.33	0.27
P48985_ATOH1	P39447	Tjp1	0|2|0	2	0.67	3	0|0|0	0.33	1.00	0.33	1.00	0.33	6.67	0.16
P48985_ATOH1	Q6ZPZ3	Zc3h4	0|1|2	3	1.00	3	0|0|0	0.33	1.00	0.33	1.00	0.33	10.00	0.16
P48985_ATOH1	Q8VDM6	Hnrnpul1	0|1|0	1	0.33	3	0|0|0	0.00	0.00	0.00	0.00	0.00	3.33	0.27
P48985_ATOH1	Q80TJ7	Phf8	0|2|2	4	1.33	3	0|0|0	0.67	1.00	0.67	1.00	0.67	13.33	0.08
P48985_ATOH1	Q61687	Atrx	0|2|1	3	1.00	3	0|0|0	0.33	1.00	0.33	1.00	0.33	10.00	0.16
P48985_ATOH1	Q8BFQ4	Wdr82	0|2|2	4	1.33	3	0|0|0	0.67	1.00	0.67	1.00	0.67	13.33	0.08
P48985_ATOH1	P01872	Ighm	0|1|1	2	0.67	3	0|0|0	0.00	0.00	0.00	0.00	0.00	6.67	0.27
P48985_ATOH1	Q8BZ47	Znf609	0|1|0	1	0.33	3	0|0|0	0.00	0.00	0.00	0.00	0.00	3.33	0.27
P48985_ATOH1	Q9DBE9	Ftsj3	0|2|0	2	0.67	3	0|0|0	0.33	1.00	0.33	1.00	0.33	6.67	0.16
P48985_ATOH1	Q5U4C1	Gprasp1	0|1|0	1	0.33	3	0|0|0	0.00	0.00	0.00	0.00	0.00	3.33	0.27
P48985_ATOH1	Q9EQ61	Pes1	0|3|1	4	1.33	3	0|0|0	0.33	1.00	0.33	1.00	0.33	13.33	0.13
P48985_ATOH1	Q99KG5	Lsr	0|1|0	1	0.33	3	0|0|0	0.00	0.00	0.00	0.00	0.00	3.33	0.27
P48985_ATOH1	P56183	Rrp1	0|1|0	1	0.33	3	0|0|0	0.00	0.00	0.00	0.00	0.00	3.33	0.27
P48985_ATOH1	Q8BFU3	Rnf214	0|1|0	1	0.33	3	0|0|0	0.00	0.00	0.00	0.00	0.00	3.33	0.27
P48985_ATOH1	Q9Z315	Sart1	0|1|0	1	0.33	3	0|0|0	0.00	0.00	0.00	0.00	0.00	3.33	0.27
P48985_ATOH1	P03966	Mycn	0|1|0	1	0.33	3	0|0|0	0.00	0.00	0.00	0.00	0.00	3.33	0.27
P48985_ATOH1	B1AQJ2	Usp36	0|1|2	3	1.00	3	0|0|0	0.33	1.00	0.33	1.00	0.33	10.00	0.16
P48985_ATOH1	Q8VDM4	Psmd2	0|2|0	2	0.67	3	0|0|0	0.33	1.00	0.33	1.00	0.33	6.67	0.16
P48985_ATOH1	Q8CGZ0	Cherp	0|1|0	1	0.33	3	0|0|0	0.00	0.00	0.00	0.00	0.00	3.33	0.27
P48985_ATOH1	Q64464	Cyp3a13	0|1|0	1	0.33	3	0|0|0	0.00	0.00	0.00	0.00	0.00	3.33	0.27
P48985_ATOH1	Q8C650	2010-09-01	0|1|0	1	0.33	3	0|0|0	0.00	0.00	0.00	0.00	0.00	3.33	0.27
P48985_ATOH1	Q3U9G9	Lbr	0|1|0	1	0.33	3	0|0|0	0.00	0.00	0.00	0.00	0.00	3.33	0.27
P48985_ATOH1	Q923A2	Spdl1	0|1|0	1	0.33	3	0|0|0	0.00	0.00	0.00	0.00	0.00	3.33	0.27
P48985_ATOH1	Q6A4J8	Usp7	0|3|0	3	1.00	3	0|0|0	0.33	1.00	0.33	1.00	0.33	10.00	0.13
P48985_ATOH1	Q5HZG4	Taf3	0|1|0	1	0.33	3	0|0|0	0.00	0.00	0.00	0.00	0.00	3.33	0.27
P48985_ATOH1	Q61136	Prpf4b	0|1|0	1	0.33	3	0|0|0	0.00	0.00	0.00	0.00	0.00	3.33	0.27
P48985_ATOH1	Q8BX17	Gemin5	0|2|1	3	1.00	3	0|0|0	0.33	1.00	0.33	1.00	0.33	10.00	0.16
P48985_ATOH1	Q8BR07	Bicd1	0|1|1	2	0.67	3	0|1|0	0.00	0.00	0.00	0.00	0.00	2.00	0.27
P48985_ATOH1	Q9ERK4	Cse1l	0|1|0	1	0.33	3	0|0|0	0.00	0.00	0.00	0.00	0.00	3.33	0.27
P48985_ATOH1	B2RX14	Zcchc11	0|1|0	1	0.33	3	0|0|0	0.00	0.00	0.00	0.00	0.00	3.33	0.27
P48985_ATOH1	Q4U4S6	Xirp2	0|2|0	2	0.67	3	0|0|0	0.33	1.00	0.33	1.00	0.33	6.67	0.16
P48985_ATOH1	Q9Z2W8	Gria4	0|1|0	1	0.33	3	0|0|0	0.00	0.00	0.00	0.00	0.00	3.33	0.27
P48985_ATOH1	Q8R1A4	Dock7	0|1|0	1	0.33	3	0|0|0	0.00	0.00	0.00	0.00	0.00	3.33	0.27
P48985_ATOH1	O88343	Slc4a4	0|1|0	1	0.33	3	0|0|0	0.00	0.00	0.00	0.00	0.00	3.33	0.27
P48985_ATOH1	Q9CU62	Smc1a	0|1|0	1	0.33	3	0|0|0	0.00	0.00	0.00	0.00	0.00	3.33	0.27
P48985_ATOH1	Q9WTR2	Map3k6	0|1|1	2	0.67	3	0|0|0	0.00	0.00	0.00	0.00	0.00	6.67	0.27
P48985_ATOH1	Q61315	Apc	0|1|1	2	0.67	3	0|0|0	0.00	0.00	0.00	0.00	0.00	6.67	0.27
P48985_ATOH1	F6ZDS4	Tpr	0|1|0	1	0.33	3	0|0|0	0.00	0.00	0.00	0.00	0.00	3.33	0.27
P48985_ATOH1	A2AFR3	Frmpd4	0|1|0	1	0.33	3	0|0|0	0.00	0.00	0.00	0.00	0.00	3.33	0.27
P48985_ATOH1	Q9JHU4	Dync1h1	0|2|0	2	0.67	3	0|0|0	0.33	1.00	0.33	1.00	0.33	6.67	0.16
P48985_ATOH1	Q8BKX6	Smg1	0|1|0	1	0.33	3	0|0|0	0.00	0.00	0.00	0.00	0.00	3.33	0.27
P48985_ATOH1	Q9D7S7	Rpl22l1	0|0|2	2	0.67	3	0|0|0	0.33	1.00	0.33	1.00	0.33	6.67	0.16
P48985_ATOH1	Q9WTX5	Skp1	0|0|5	5	1.67	3	0|0|0	0.33	1.00	0.33	1.00	0.33	16.67	0.11
P48985_ATOH1	P63168	Dynll1	0|0|3	3	1.00	3	0|0|0	0.33	1.00	0.33	1.00	0.33	10.00	0.13
P48985_ATOH1	Q9WVB0	Rbpms	0|0|2	2	0.67	3	0|0|0	0.33	1.00	0.33	1.00	0.33	6.67	0.16
P48985_ATOH1	Q9JII5	Dazap1	0|0|1	1	0.33	3	0|0|0	0.00	0.00	0.00	0.00	0.00	3.33	0.27
P48985_ATOH1	Q60598	Cttn	0|0|2	2	0.67	3	0|0|0	0.33	1.00	0.33	1.00	0.33	6.67	0.16
P48985_ATOH1	Q9Z108	Stau1	0|0|3	3	1.00	3	0|0|0	0.33	1.00	0.33	1.00	0.33	10.00	0.13
P48985_ATOH1	Q9WTX2	Prkra	0|0|1	1	0.33	3	0|0|0	0.00	0.00	0.00	0.00	0.00	3.33	0.27
P48985_ATOH1	Q9JJV2	Pfn2	0|0|2	2	0.67	3	0|0|0	0.33	1.00	0.33	1.00	0.33	6.67	0.16
P48985_ATOH1	Q9CPT5	Nop16	0|0|1	1	0.33	3	0|0|0	0.00	0.00	0.00	0.00	0.00	3.33	0.27
P48985_ATOH1	Q9D198	Syf2	0|0|1	1	0.33	3	0|0|0	0.00	0.00	0.00	0.00	0.00	3.33	0.27
P48985_ATOH1	Q9DCT8	Crip2	0|0|1	1	0.33	3	0|0|0	0.00	0.00	0.00	0.00	0.00	3.33	0.27
P48985_ATOH1	Q9CQ49	Ncbp2	0|0|2	2	0.67	3	0|0|0	0.33	1.00	0.33	1.00	0.33	6.67	0.16
P48985_ATOH1	Q9CYH6	Rrs1	0|0|2	2	0.67	3	0|0|0	0.33	1.00	0.33	1.00	0.33	6.67	0.16
P48985_ATOH1	Q5SUF2	Luc7l3	0|0|4	4	1.33	3	0|0|0	0.33	1.00	0.33	1.00	0.33	13.33	0.11
P48985_ATOH1	Q920Q6	Msi2	0|0|1	1	0.33	3	0|0|0	0.00	0.00	0.00	0.00	0.00	3.33	0.27
P48985_ATOH1	Q3UEB3	Puf60	0|0|2	2	0.67	3	0|0|0	0.33	1.00	0.33	1.00	0.33	6.67	0.16
P48985_ATOH1	Q9CQF3	Nudt21	0|0|1	1	0.33	3	0|0|0	0.00	0.00	0.00	0.00	0.00	3.33	0.27
P48985_ATOH1	Q7TMY4	Thoc7	0|0|1	1	0.33	3	0|0|0	0.00	0.00	0.00	0.00	0.00	3.33	0.27
P48985_ATOH1	P62315	Snrpd1	0|0|2	2	0.67	3	0|0|0	0.33	1.00	0.33	1.00	0.33	6.67	0.16
P48985_ATOH1	P61216	Taf13	0|0|1	1	0.33	3	0|0|0	0.00	0.00	0.00	0.00	0.00	3.33	0.27
P48985_ATOH1	E9Q5K9	Ythdc1	0|0|2	2	0.67	3	0|0|0	0.33	1.00	0.33	1.00	0.33	6.67	0.16
P48985_ATOH1	Q9QZH3	Ppie	0|0|1	1	0.33	3	0|0|0	0.00	0.00	0.00	0.00	0.00	3.33	0.27
P48985_ATOH1	Q810D6	Grwd1	0|0|1	1	0.33	3	0|0|0	0.00	0.00	0.00	0.00	0.00	3.33	0.27
P48985_ATOH1	Q9CQ22	Lamtor1	0|0|1	1	0.33	3	0|0|0	0.00	0.00	0.00	0.00	0.00	3.33	0.27
P48985_ATOH1	Q9D1M0	Sec13	0|0|1	1	0.33	3	0|0|0	0.00	0.00	0.00	0.00	0.00	3.33	0.27
P48985_ATOH1	Q3UYV9	Ncbp1	0|0|4	4	1.33	3	0|0|0	0.33	1.00	0.33	1.00	0.33	13.33	0.11
P48985_ATOH1	Q8CI11	Gnl3	0|0|2	2	0.67	3	0|0|0	0.33	1.00	0.33	1.00	0.33	6.67	0.16
P48985_ATOH1	Q4V9W2	Srek1ip1	0|0|1	1	0.33	3	0|0|0	0.00	0.00	0.00	0.00	0.00	3.33	0.27
P48985_ATOH1	Q8K2F8	Lsm14a	0|0|1	1	0.33	3	0|0|0	0.00	0.00	0.00	0.00	0.00	3.33	0.27
P48985_ATOH1	O08579	Emd	0|0|1	1	0.33	3	0|0|0	0.00	0.00	0.00	0.00	0.00	3.33	0.27
P48985_ATOH1	Q61595	Ktn1	0|0|3	3	1.00	3	0|0|0	0.33	1.00	0.33	1.00	0.33	10.00	0.13
P48985_ATOH1	P80206	Otx2	0|0|2	2	0.67	3	0|0|0	0.33	1.00	0.33	1.00	0.33	6.67	0.16
P48985_ATOH1	Q9JM76	Arpc3	0|0|1	1	0.33	3	0|0|0	0.00	0.00	0.00	0.00	0.00	3.33	0.27
P48985_ATOH1	P56671	Maz	0|0|1	1	0.33	3	0|0|0	0.00	0.00	0.00	0.00	0.00	3.33	0.27
P48985_ATOH1	Q9CPW7	Zmat2	0|0|1	1	0.33	3	0|0|0	0.00	0.00	0.00	0.00	0.00	3.33	0.27
P48985_ATOH1	P51655	Gpc4	0|0|1	1	0.33	3	0|0|0	0.00	0.00	0.00	0.00	0.00	3.33	0.27
P48985_ATOH1	O70194	Eif3d	0|0|1	1	0.33	3	0|0|0	0.00	0.00	0.00	0.00	0.00	3.33	0.27
P48985_ATOH1	Q9JJ48	Zc3h8	0|0|3	3	1.00	3	0|0|0	0.33	1.00	0.33	1.00	0.33	10.00	0.13
P48985_ATOH1	Q5SSI6	Utp18	0|0|1	1	0.33	3	0|0|0	0.00	0.00	0.00	0.00	0.00	3.33	0.27
P48985_ATOH1	Q3UV17	Krt76	0|0|4	4	1.33	3	1|1|2	0.33	0.99	0.33	0.99	0.33	1.00	0.25
P48985_ATOH1	Q922K7	Nop2	0|0|3	3	1.00	3	0|0|0	0.33	1.00	0.33	1.00	0.33	10.00	0.13
P48985_ATOH1	Q8K2T8	Paf1	0|0|2	2	0.67	3	0|0|0	0.33	1.00	0.33	1.00	0.33	6.67	0.16
P48985_ATOH1	P97376	Frg1	0|0|1	1	0.33	3	0|0|0	0.00	0.00	0.00	0.00	0.00	3.33	0.27
P48985_ATOH1	Q0P678	Zc3h18	0|0|2	2	0.67	3	0|0|0	0.33	1.00	0.33	1.00	0.33	6.67	0.16
P48985_ATOH1	Q69ZQ2	Isy1	0|0|1	1	0.33	3	0|0|0	0.00	0.00	0.00	0.00	0.00	3.33	0.27
P48985_ATOH1	Q9CQI9	Med30	0|0|1	1	0.33	3	0|0|0	0.00	0.00	0.00	0.00	0.00	3.33	0.27
P48985_ATOH1	Q80X73	Pelo	0|0|1	1	0.33	3	0|0|0	0.00	0.00	0.00	0.00	0.00	3.33	0.27
P48985_ATOH1	Q8BG95	Ppp1r12b	0|0|1	1	0.33	3	0|0|0	0.00	0.00	0.00	0.00	0.00	3.33	0.27
P48985_ATOH1	Q8JZU2	Slc25a1	0|0|1	1	0.33	3	0|0|0	0.00	0.00	0.00	0.00	0.00	3.33	0.27
P48985_ATOH1	Q99J95	Cdk9	0|0|1	1	0.33	3	0|0|0	0.00	0.00	0.00	0.00	0.00	3.33	0.27
P48985_ATOH1	Q9ERH6	Moap1	0|0|1	1	0.33	3	0|0|0	0.00	0.00	0.00	0.00	0.00	3.33	0.27
P48985_ATOH1	Q9QZM0	Ubqln2	0|0|1	1	0.33	3	0|1|0	0.00	0.00	0.00	0.00	0.00	1.00	0.27
P48985_ATOH1	Q8BJF9	Chmp2b	0|0|1	1	0.33	3	0|0|0	0.00	0.00	0.00	0.00	0.00	3.33	0.27
P48985_ATOH1	Q8C4Q6	Aida	0|0|1	1	0.33	3	0|0|0	0.00	0.00	0.00	0.00	0.00	3.33	0.27
P48985_ATOH1	Q9CPU0	Glo1	0|0|1	1	0.33	3	0|0|0	0.00	0.00	0.00	0.00	0.00	3.33	0.27
P48985_ATOH1	O08715	Akap1	0|0|1	1	0.33	3	0|0|0	0.00	0.00	0.00	0.00	0.00	3.33	0.27
P48985_ATOH1	Q8BU14	Sec62	0|0|1	1	0.33	3	0|0|0	0.00	0.00	0.00	0.00	0.00	3.33	0.27
P48985_ATOH1	Q61753	Phgdh	0|0|1	1	0.33	3	0|0|0	0.00	0.00	0.00	0.00	0.00	3.33	0.27
P48985_ATOH1	Q99KG3	Rbm10	0|0|1	1	0.33	3	0|0|0	0.00	0.00	0.00	0.00	0.00	3.33	0.27
P48985_ATOH1	Q3UHC0	Tnrc6c	0|0|1	1	0.33	3	0|0|0	0.00	0.00	0.00	0.00	0.00	3.33	0.27
P48985_ATOH1	Q8BFR5	Tufm	0|0|1	1	0.33	3	0|0|0	0.00	0.00	0.00	0.00	0.00	3.33	0.27
P48985_ATOH1	P63038	Hspd1	0|0|1	1	0.33	3	0|0|0	0.00	0.00	0.00	0.00	0.00	3.33	0.27
P48985_ATOH1	Q9DCL9	Paics	0|0|1	1	0.33	3	0|0|0	0.00	0.00	0.00	0.00	0.00	3.33	0.27
P48985_ATOH1	Q9D2E2	Toe1	0|0|1	1	0.33	3	0|0|0	0.00	0.00	0.00	0.00	0.00	3.33	0.27
P48985_ATOH1	P70399	Tp53bp1	0|0|1	1	0.33	3	0|0|0	0.00	0.00	0.00	0.00	0.00	3.33	0.27
P48985_ATOH1	Q9EP97	Senp3	0|0|1	1	0.33	3	0|0|0	0.00	0.00	0.00	0.00	0.00	3.33	0.27
P48985_ATOH1	P63154	Crnkl1	0|0|1	1	0.33	3	0|0|0	0.00	0.00	0.00	0.00	0.00	3.33	0.27
P48985_ATOH1	Q8C5N3	Cwc22	0|0|1	1	0.33	3	0|0|0	0.00	0.00	0.00	0.00	0.00	3.33	0.27
P48985_ATOH1	Q99MR6	Srrt	0|0|2	2	0.67	3	0|0|0	0.33	1.00	0.33	1.00	0.33	6.67	0.16
P48985_ATOH1	O70157	Top3a	0|0|1	1	0.33	3	0|0|0	0.00	0.00	0.00	0.00	0.00	3.33	0.27
P48985_ATOH1	Q8CIW5	Peo1	0|0|1	1	0.33	3	0|0|0	0.00	0.00	0.00	0.00	0.00	3.33	0.27
P48985_ATOH1	Q8CHW5	Ccdc64b	0|0|1	1	0.33	3	0|0|0	0.00	0.00	0.00	0.00	0.00	3.33	0.27
P48985_ATOH1	Q5RJG1	Nol10	0|0|1	1	0.33	3	0|0|0	0.00	0.00	0.00	0.00	0.00	3.33	0.27
P48985_ATOH1	P17809	Slc2a1	0|0|1	1	0.33	3	0|0|0	0.00	0.00	0.00	0.00	0.00	3.33	0.27
P48985_ATOH1	Q80W47	Wipi2	0|0|1	1	0.33	3	0|0|0	0.00	0.00	0.00	0.00	0.00	3.33	0.27
P48985_ATOH1	Q8BZX4	Srek1	0|0|1	1	0.33	3	0|0|0	0.00	0.00	0.00	0.00	0.00	3.33	0.27
P48985_ATOH1	Q6A0A9	FAM120A	0|0|1	1	0.33	3	0|0|0	0.00	0.00	0.00	0.00	0.00	3.33	0.27
P48985_ATOH1	Q8CHY6	Gatad2a	0|0|1	1	0.33	3	0|0|0	0.00	0.00	0.00	0.00	0.00	3.33	0.27
P48985_ATOH1	Q09324	Gcnt1	0|0|1	1	0.33	3	0|0|0	0.00	0.00	0.00	0.00	0.00	3.33	0.27
P48985_ATOH1	Q3UIL6	Plekha7	0|0|1	1	0.33	3	0|0|0	0.00	0.00	0.00	0.00	0.00	3.33	0.27
P48985_ATOH1	Q8CGY8	Ogt	0|0|1	1	0.33	3	0|0|0	0.00	0.00	0.00	0.00	0.00	3.33	0.27
P48985_ATOH1	Q07139	Ect2	0|0|1	1	0.33	3	0|0|0	0.00	0.00	0.00	0.00	0.00	3.33	0.27
P48985_ATOH1	Q9QX47	Son	0|0|2	2	0.67	3	0|0|0	0.33	1.00	0.33	1.00	0.33	6.67	0.16
P48985_ATOH1	P54728	Rad23b	0|0|1	1	0.33	3	0|0|0	0.00	0.00	0.00	0.00	0.00	3.33	0.27
P48985_ATOH1	D3Z6Q9	Bin2	0|0|1	1	0.33	3	0|0|0	0.00	0.00	0.00	0.00	0.00	3.33	0.27
P48985_ATOH1	Q8CFQ3	Aqr	0|0|1	1	0.33	3	0|0|0	0.00	0.00	0.00	0.00	0.00	3.33	0.27
P48985_ATOH1	Q8K083	Znf536	0|0|1	1	0.33	3	0|0|0	0.00	0.00	0.00	0.00	0.00	3.33	0.27
P48985_ATOH1	Q91YM4	Tbrg4	0|0|1	1	0.33	3	0|0|0	0.00	0.00	0.00	0.00	0.00	3.33	0.27
P48985_ATOH1	Q8BLY7	Hps6	0|0|1	1	0.33	3	0|0|0	0.00	0.00	0.00	0.00	0.00	3.33	0.27
P48985_ATOH1	Q8BHI4	Kbtbd3	0|0|2	2	0.67	3	0|0|0	0.33	1.00	0.33	1.00	0.33	6.67	0.16
P48985_ATOH1	Q8R1Q8	Dync1li1	0|0|1	1	0.33	3	0|0|0	0.00	0.00	0.00	0.00	0.00	3.33	0.27
P48985_ATOH1	Q14DL0	Ubqlnl	0|0|1	1	0.33	3	0|0|0	0.00	0.00	0.00	0.00	0.00	3.33	0.27
P48985_ATOH1	Q8BNE1	Tcaf1	0|0|1	1	0.33	3	0|0|0	0.00	0.00	0.00	0.00	0.00	3.33	0.27
P48985_ATOH1	Q9R269	Ppl	0|0|1	1	0.33	3	0|0|0	0.00	0.00	0.00	0.00	0.00	3.33	0.27
P48985_ATOH1	P17427	Ap2a2	0|0|1	1	0.33	3	0|0|0	0.00	0.00	0.00	0.00	0.00	3.33	0.27
P48985_ATOH1	Q9R0I7	Ylpm1	0|0|1	1	0.33	3	0|0|0	0.00	0.00	0.00	0.00	0.00	3.33	0.27
P48985_ATOH1	P35991	Btk	0|0|1	1	0.33	3	0|0|0	0.00	0.00	0.00	0.00	0.00	3.33	0.27
P48985_ATOH1	Q3US41	Esrp1	0|0|1	1	0.33	3	0|0|0	0.00	0.00	0.00	0.00	0.00	3.33	0.27
P48985_ATOH1	G5E870	Trip12	0|0|1	1	0.33	3	0|0|0	0.00	0.00	0.00	0.00	0.00	3.33	0.27
P48985_ATOH1	Q6P9J5	Kank4	0|0|1	1	0.33	3	0|0|0	0.00	0.00	0.00	0.00	0.00	3.33	0.27
P48985_ATOH1	A2A935	Prdm16	0|0|1	1	0.33	3	0|0|0	0.00	0.00	0.00	0.00	0.00	3.33	0.27
P48985_ATOH1	Q8CGY6	Unc45b	0|0|1	1	0.33	3	0|0|0	0.00	0.00	0.00	0.00	0.00	3.33	0.27
P48985_ATOH1	Q99P47	Cntnap4	0|0|1	1	0.33	3	0|0|0	0.00	0.00	0.00	0.00	0.00	3.33	0.27
P48985_ATOH1	P02469	Lamb1	0|0|1	1	0.33	3	0|0|0	0.00	0.00	0.00	0.00	0.00	3.33	0.27
P48985_ATOH1	Q4VA53	Pds5b	0|0|1	1	0.33	3	0|0|0	0.00	0.00	0.00	0.00	0.00	3.33	0.27
P48985_ATOH1	Q9WVF7	Pole	0|0|1	1	0.33	3	0|0|0	0.00	0.00	0.00	0.00	0.00	3.33	0.27
P48985_ATOH1	Q8CGC7	Eprs	0|0|1	1	0.33	3	0|0|0	0.00	0.00	0.00	0.00	0.00	3.33	0.27

## Sheet: list IP Atoh1-Neurog1
Bait	Prey	PreyGene	Spec	SpecSum	AvgSpec	NumReplicates	ctrlCounts	AvgP	MaxP	TopoAvgP	TopoMaxP	SaintScore	FoldChange	BFDR	boosted_by
P48985_ATOH1_NGN1	P58771	Tpm1	61|84|64	209	69.67	3	0|18|0	1.00	1.00	1.00	1.00	1.00	11.61	0.00
P48985_ATOH1_NGN1	Q60605	Myl6	38|40|56	134	44.67	3	12|30|3	0.42	1.00	0.42	1.00	0.42	2.98	0.10
P48985_ATOH1_NGN1	Q8VDD5	Myh9	650|849|739	2238	746.00	3	21|264|11	1.00	1.00	1.00	1.00	1.00	7.56	0.00
P48985_ATOH1_NGN1	O54962	Banf1	9|4|7	20	6.67	3	0|0|0	1.00	1.00	1.00	1.00	1.00	66.67	0.00
P48985_ATOH1_NGN1	Q9CQE8	Q9CQE8	27|14|6	47	15.67	3	0|0|0	1.00	1.00	1.00	1.00	1.00	156.67	0.00
P48985_ATOH1_NGN1	P99027	Rplp2	12|5|3	20	6.67	3	0|0|0	1.00	1.00	1.00	1.00	1.00	66.67	0.00
P48985_ATOH1_NGN1	Q61879	Myh10	444|454|417	1315	438.33	3	16|130|5	1.00	1.00	1.00	1.00	1.00	8.71	0.00
P48985_ATOH1_NGN1	P63260	Actg1	108|141|152	401	133.67	3	16|64|4	1.00	1.00	1.00	1.00	1.00	4.77	0.00
P48985_ATOH1_NGN1	P60710	Actb	103|139|144	386	128.67	3	17|64|7	0.95	1.00	0.95	1.00	0.95	4.39	0.00
P48985_ATOH1_NGN1	P62960	Ybx1	28|30|15	73	24.33	3	2|2|3	1.00	1.00	1.00	1.00	1.00	10.43	0.00
P48985_ATOH1_NGN1	P62281	Rps11	24|12|13	49	16.33	3	0|3|0	1.00	1.00	1.00	1.00	1.00	16.33	0.00
P48985_ATOH1_NGN1	Q61033	Tmpo	28|25|19	72	24.00	3	0|4|0	1.00	1.00	1.00	1.00	1.00	18.00	0.00
P48985_ATOH1_NGN1	P62245	Rps15a	15|8|3	26	8.67	3	0|0|0	1.00	1.00	1.00	1.00	1.00	86.67	0.00
P48985_ATOH1_NGN1	P62908	Rps3	17|11|7	35	11.67	3	0|2|0	1.00	1.00	1.00	1.00	1.00	17.50	0.00
P48985_ATOH1_NGN1	Q99K48	Nono	92|112|47	251	83.67	3	0|4|1	1.00	1.00	1.00	1.00	1.00	50.20	0.00
P48985_ATOH1_NGN1	Q9CZX8	Rps19	17|14|2	33	11.00	3	0|0|0	1.00	1.00	1.00	1.00	1.00	110.00	0.00
P48985_ATOH1_NGN1	P97351	Rps3a	33|30|10	73	24.33	3	0|0|0	1.00	1.00	1.00	1.00	1.00	243.33	0.00
P48985_ATOH1_NGN1	P62702	Rps4x	19|19|11	49	16.33	3	0|2|1	1.00	1.00	1.00	1.00	1.00	16.33	0.00
P48985_ATOH1_NGN1	P63276	Rps17	20|13|5	38	12.67	3	0|1|0	1.00	1.00	1.00	1.00	1.00	38.00	0.00
P48985_ATOH1_NGN1	Q9D0E1	Hnrnpm	52|39|31	122	40.67	3	2|22|7	0.98	1.00	0.98	1.00	0.98	3.94	0.00
P48985_ATOH1_NGN1	Q61937	Npm1	38|27|23	88	29.33	3	0|3|0	1.00	1.00	1.00	1.00	1.00	29.33	0.00
P48985_ATOH1_NGN1	P62082	Rps7	20|6|4	30	10.00	3	0|0|0	1.00	1.00	1.00	1.00	1.00	100.00	0.00
P48985_ATOH1_NGN1	P14131	Rps16	15|13|10	38	12.67	3	0|3|0	1.00	1.00	1.00	1.00	1.00	12.67	0.00
P48985_ATOH1_NGN1	P10854	Hist1h2bm	11|8|9	28	9.33	3	0|6|0	1.00	1.00	1.00	1.00	1.00	4.67	0.00
P48985_ATOH1_NGN1	Q64525	Hist2h2bb	11|9|9	29	9.67	3	0|8|0	1.00	1.00	1.00	1.00	1.00	3.62	0.00
P48985_ATOH1_NGN1	Q64475	Hist1h2bb	11|8|9	28	9.33	3	0|6|0	1.00	1.00	1.00	1.00	1.00	4.67	0.00
P48985_ATOH1_NGN1	P10853	Hist1h2bf	11|8|9	28	9.33	3	0|7|0	1.00	1.00	1.00	1.00	1.00	4.00	0.00
P48985_ATOH1_NGN1	P17095	Hmga1	4|8|3	15	5.00	3	0|0|0	1.00	1.00	1.00	1.00	1.00	50.00	0.00
P48985_ATOH1_NGN1	P35979	Rpl12	8|7|4	19	6.33	3	0|9|0	0.86	0.99	0.86	0.99	0.86	2.11	0.00
P48985_ATOH1_NGN1	P97855	G3bp1	65|52|21	138	46.00	3	0|0|0	1.00	1.00	1.00	1.00	1.00	460.00	0.00
P48985_ATOH1_NGN1	Q3THE2	Myl12b	31|31|61	123	41.00	3	0|5|0	1.00	1.00	1.00	1.00	1.00	24.60	0.00
P48985_ATOH1_NGN1	Q9CQ19	Myl9	14|14|15	43	14.33	3	0|1|0	1.00	1.00	1.00	1.00	1.00	43.00	0.00
P48985_ATOH1_NGN1	P61255	Rpl26	22|14|10	46	15.33	3	0|5|0	1.00	1.00	1.00	1.00	1.00	9.20	0.00
P48985_ATOH1_NGN1	P62270	Rps18	27|12|6	45	15.00	3	0|2|0	1.00	1.00	1.00	1.00	1.00	22.50	0.00
P48985_ATOH1_NGN1	P62889	Rpl30	8|4|4	16	5.33	3	0|2|0	1.00	1.00	1.00	1.00	1.00	8.00	0.00
P48985_ATOH1_NGN1	P47955	Rplp1	2|6|3	11	3.67	3	0|0|0	1.00	1.00	1.00	1.00	1.00	36.67	0.00
P48985_ATOH1_NGN1	P29341	Pabpc1	76|66|33	175	58.33	3	0|18|0	1.00	1.00	1.00	1.00	1.00	9.72	0.00
P48985_ATOH1_NGN1	Q9JKB3	Ybx3	16|11|8	35	11.67	3	0|0|0	1.00	1.00	1.00	1.00	1.00	116.67	0.00
P48985_ATOH1_NGN1	Q8VIJ6	Sfpq	111|88|56	255	85.00	3	0|6|3	1.00	1.00	1.00	1.00	1.00	28.33	0.00
P48985_ATOH1_NGN1	Q64012	Raly	25|15|18	58	19.33	3	0|5|1	1.00	1.00	1.00	1.00	1.00	9.67	0.00
P48985_ATOH1_NGN1	O88569	Hnrnpa2b1	52|29|27	108	36.00	3	2|15|2	1.00	1.00	1.00	1.00	1.00	5.68	0.00
P48985_ATOH1_NGN1	P61358	Rpl27	8|5|1	14	4.67	3	0|0|0	0.67	1.00	0.67	1.00	0.67	46.67	0.01
P48985_ATOH1_NGN1	P62900	Rpl31	11|6|6	23	7.67	3	0|2|0	1.00	1.00	1.00	1.00	1.00	11.50	0.00
P48985_ATOH1_NGN1	P62242	Rps8	22|14|15	51	17.00	3	2|6|3	1.00	1.00	1.00	1.00	1.00	4.64	0.00
P48985_ATOH1_NGN1	P67984	Rpl22	12|7|2	21	7.00	3	0|1|0	1.00	1.00	1.00	1.00	1.00	21.00	0.00
P48985_ATOH1_NGN1	P49312	Hnrnpa1	34|18|28	80	26.67	3	0|11|0	1.00	1.00	1.00	1.00	1.00	7.27	0.00
P48985_ATOH1_NGN1	P21107	Tpm3	30|41|40	111	37.00	3	0|9|0	1.00	1.00	1.00	1.00	1.00	12.33	0.00
P48985_ATOH1_NGN1	P62301	Rps13	21|4|5	30	10.00	3	0|0|0	1.00	1.00	1.00	1.00	1.00	100.00	0.00
P48985_ATOH1_NGN1	O88477	Igf2bp1	67|57|36	160	53.33	3	9|34|12	0.59	0.99	0.59	0.99	0.59	2.91	0.10
P48985_ATOH1_NGN1	Q6ZWV3	Rpl10	21|11|14	46	15.33	3	0|1|0	1.00	1.00	1.00	1.00	1.00	46.00	0.00
P48985_ATOH1_NGN1	Q9Z204	Hnrnpc	40|20|27	87	29.00	3	8|44|4	0.00	0.00	0.00	0.00	0.00	1.55	0.26
P48985_ATOH1_NGN1	Q61029	Tmpo	13|17|10	40	13.33	3	0|6|0	1.00	1.00	1.00	1.00	1.00	6.67	0.00
P48985_ATOH1_NGN1	Q922Q2	Riok1	66|41|45	152	50.67	3	7|27|7	0.95	1.00	0.95	1.00	0.95	3.71	0.00
P48985_ATOH1_NGN1	P35700	Prdx1	5|4|3	12	4.00	3	0|0|0	1.00	1.00	1.00	1.00	1.00	40.00	0.00
P48985_ATOH1_NGN1	P47963	Rpl13	18|13|15	46	15.33	3	0|4|0	1.00	1.00	1.00	1.00	1.00	11.50	0.00
P48985_ATOH1_NGN1	P21126	Ubl4a	9|0|5	14	4.67	3	0|0|0	0.67	1.00	0.67	1.00	0.67	46.67	0.01
P48985_ATOH1_NGN1	P99024	Tubb5	24|10|13	47	15.67	3	0|11|0	0.99	1.00	0.99	1.00	0.99	4.27	0.00
P48985_ATOH1_NGN1	P68372	Tubb4b	18|10|12	40	13.33	3	0|8|0	1.00	1.00	1.00	1.00	1.00	5.00	0.00
P48985_ATOH1_NGN1	Q61656	Ddx5	47|30|16	93	31.00	3	1|1|0	1.00	1.00	1.00	1.00	1.00	46.50	0.00
P48985_ATOH1_NGN1	P62911	Rpl32	8|1|5	14	4.67	3	0|3|0	0.67	1.00	0.67	1.00	0.67	4.67	0.09
P48985_ATOH1_NGN1	P62754	Rps6	30|27|14	71	23.67	3	0|5|0	1.00	1.00	1.00	1.00	1.00	14.20	0.00
P48985_ATOH1_NGN1	Q6PDM2	Srsf1	19|9|6	34	11.33	3	1|6|0	0.99	1.00	0.99	1.00	0.99	4.86	0.00
P48985_ATOH1_NGN1	P61979	Hnrnpk	26|21|16	63	21.00	3	0|5|0	1.00	1.00	1.00	1.00	1.00	12.60	0.00
P48985_ATOH1_NGN1	Q8BP67	Rpl24	11|13|5	29	9.67	3	0|2|1	1.00	1.00	1.00	1.00	1.00	9.67	0.00
P48985_ATOH1_NGN1	Q9D8E6	Rpl4	33|19|26	78	26.00	3	0|3|0	1.00	1.00	1.00	1.00	1.00	26.00	0.00
P48985_ATOH1_NGN1	Q91VM5	Rbmxl1	17|18|14	49	16.33	3	0|0|0	1.00	1.00	1.00	1.00	1.00	163.33	0.00
P48985_ATOH1_NGN1	P41105	Rpl28	13|8|9	30	10.00	3	0|5|0	1.00	1.00	1.00	1.00	1.00	6.00	0.00
P48985_ATOH1_NGN1	P84089	Erh	13|10|3	26	8.67	3	0|3|3	0.94	1.00	0.94	1.00	0.94	4.33	0.00
P48985_ATOH1_NGN1	Q8CI43	Myl6b	6|7|9	22	7.33	3	3|4|0	0.99	1.00	0.99	1.00	0.99	3.14	0.00
P48985_ATOH1_NGN1	Q91VR5	Ddx1	36|17|8	61	20.33	3	0|0|0	1.00	1.00	1.00	1.00	1.00	203.33	0.00
P48985_ATOH1_NGN1	Q6IRU2	Tpm4	5|12|13	30	10.00	3	0|0|0	1.00	1.00	1.00	1.00	1.00	100.00	0.00
P48985_ATOH1_NGN1	Q62167	Ddx3x	35|22|17	74	24.67	3	0|6|0	1.00	1.00	1.00	1.00	1.00	12.33	0.00
P48985_ATOH1_NGN1	O09167	Rpl21	14|7|8	29	9.67	3	0|0|0	1.00	1.00	1.00	1.00	1.00	96.67	0.00
P48985_ATOH1_NGN1	P62204	Calm1	15|12|6	33	11.00	3	0|0|0	1.00	1.00	1.00	1.00	1.00	110.00	0.00
P48985_ATOH1_NGN1	P84104	Srsf3	10|11|6	27	9.00	3	0|2|0	1.00	1.00	1.00	1.00	1.00	13.50	0.00
P48985_ATOH1_NGN1	Q6ZWV7	Rpl35	7|11|8	26	8.67	3	0|0|0	1.00	1.00	1.00	1.00	1.00	86.67	0.00
P48985_ATOH1_NGN1	P62858	Rps28	4|0|0	4	1.33	3	0|0|0	0.33	1.00	0.33	1.00	0.33	13.33	0.11
P48985_ATOH1_NGN1	Q6ZWN5	Rps9	17|5|4	26	8.67	3	2|1|0	1.00	1.00	1.00	1.00	1.00	8.67	0.00
P48985_ATOH1_NGN1	P09542	Myl3	6|6|9	21	7.00	3	0|0|0	1.00	1.00	1.00	1.00	1.00	70.00	0.00
P48985_ATOH1_NGN1	P62274	Rps29	3|1|5	9	3.00	3	0|0|0	0.67	1.00	0.67	1.00	0.67	30.00	0.03
P48985_ATOH1_NGN1	P62317	Snrpd2	3|2|1	6	2.00	3	0|3|0	0.66	0.99	0.66	0.99	0.66	2.00	0.10
P48985_ATOH1_NGN1	Q9JJI8	Rpl38	9|0|2	11	3.67	3	0|0|0	0.67	1.00	0.67	1.00	0.67	36.67	0.05
P48985_ATOH1_NGN1	Q9CPN8	Igf2bp3	38|34|20	92	30.67	3	0|19|0	1.00	1.00	1.00	1.00	1.00	4.84	0.00
P48985_ATOH1_NGN1	P48985	Atoh1	21|15|14	50	16.67	3	0|0|0	1.00	1.00	1.00	1.00	1.00	166.67	0.00
P48985_ATOH1_NGN1	P12970	Rpl7a	20|12|14	46	15.33	3	2|3|3	1.00	1.00	1.00	1.00	1.00	5.75	0.00
P48985_ATOH1_NGN1	P62843	Rps15	6|5|2	13	4.33	3	0|0|0	1.00	1.00	1.00	1.00	1.00	43.33	0.00
P48985_ATOH1_NGN1	Q8R081	Hnrnpl	28|20|21	69	23.00	3	0|13|0	1.00	1.00	1.00	1.00	1.00	5.31	0.00
P48985_ATOH1_NGN1	P97379	G3bp2	32|22|14	68	22.67	3	0|0|0	1.00	1.00	1.00	1.00	1.00	226.67	0.00
P48985_ATOH1_NGN1	Q9CX86	Hnrnpa0	13|7|7	27	9.00	3	0|3|0	1.00	1.00	1.00	1.00	1.00	9.00	0.00
P48985_ATOH1_NGN1	P62751	Rpl23a	18|18|6	42	14.00	3	0|5|1	1.00	1.00	1.00	1.00	1.00	7.00	0.00
P48985_ATOH1_NGN1	P83917	Cbx1	4|2|4	10	3.33	3	0|0|0	1.00	1.00	1.00	1.00	1.00	33.33	0.00
P48985_ATOH1_NGN1	P47911	Rpl6	21|11|11	43	14.33	3	0|2|0	1.00	1.00	1.00	1.00	1.00	21.50	0.00
P48985_ATOH1_NGN1	P14115	Rpl27a	11|8|11	30	10.00	3	0|3|0	1.00	1.00	1.00	1.00	1.00	10.00	0.00
P48985_ATOH1_NGN1	Q99020	Hnrnpab	20|10|11	41	13.67	3	0|7|0	1.00	1.00	1.00	1.00	1.00	5.86	0.00
P48985_ATOH1_NGN1	P20152	Vim	13|14|14	41	13.67	3	0|0|0	1.00	1.00	1.00	1.00	1.00	136.67	0.00
P48985_ATOH1_NGN1	P28658	Atxn10	25|18|16	59	19.67	3	1|19|1	0.87	1.00	0.87	1.00	0.87	2.81	0.00
P48985_ATOH1_NGN1	P62849	Rps24	14|6|5	25	8.33	3	0|0|0	1.00	1.00	1.00	1.00	1.00	83.33	0.00
P48985_ATOH1_NGN1	Q8BG05	Hnrnpa3	37|22|25	84	28.00	3	0|6|3	1.00	1.00	1.00	1.00	1.00	9.33	0.00
P48985_ATOH1_NGN1	Q9CPR4	Rpl17	14|10|8	32	10.67	3	0|0|0	1.00	1.00	1.00	1.00	1.00	106.67	0.00
P48985_ATOH1_NGN1	Q61584	Fxr1	43|31|14	88	29.33	3	0|1|0	1.00	1.00	1.00	1.00	1.00	88.00	0.00
P48985_ATOH1_NGN1	Q9D0R8	Lsm12	6|10|3	19	6.33	3	0|0|0	1.00	1.00	1.00	1.00	1.00	63.33	0.00
P48985_ATOH1_NGN1	P47962	Rpl5	14|9|2	25	8.33	3	0|0|0	1.00	1.00	1.00	1.00	1.00	83.33	0.00
P48985_ATOH1_NGN1	P60867	Rps20	9|9|2	20	6.67	3	0|0|0	1.00	1.00	1.00	1.00	1.00	66.67	0.00
P48985_ATOH1_NGN1	P70372	Elavl1	19|16|10	45	15.00	3	0|3|1	1.00	1.00	1.00	1.00	1.00	11.25	0.00
P48985_ATOH1_NGN1	Q9CRB9	Chchd3	9|2|6	17	5.67	3	1|5|0	0.66	1.00	0.66	1.00	0.66	2.83	0.09
P48985_ATOH1_NGN1	P62305	Snrpe	3|2|1	6	2.00	3	0|2|0	0.66	1.00	0.66	1.00	0.66	3.00	0.10
P48985_ATOH1_NGN1	P62855	Rps26	6|4|5	15	5.00	3	0|0|0	1.00	1.00	1.00	1.00	1.00	50.00	0.00
P48985_ATOH1_NGN1	P62830	Rpl23	14|15|8	37	12.33	3	0|3|0	1.00	1.00	1.00	1.00	1.00	12.33	0.00
P48985_ATOH1_NGN1	Q9Z2X1	Hnrnpf	21|17|14	52	17.33	3	2|6|0	1.00	1.00	1.00	1.00	1.00	6.50	0.00
P48985_ATOH1_NGN1	Q99LF4	Rtcb	24|21|5	50	16.67	3	0|0|0	1.00	1.00	1.00	1.00	1.00	166.67	0.00
P48985_ATOH1_NGN1	Q5F2E7	Nufip2	39|38|9	86	28.67	3	0|3|0	1.00	1.00	1.00	1.00	1.00	28.67	0.00
P48985_ATOH1_NGN1	P63323	Rps12	4|4|4	12	4.00	3	0|0|0	1.00	1.00	1.00	1.00	1.00	40.00	0.00
P48985_ATOH1_NGN1	P62852	Rps25	12|5|6	23	7.67	3	0|2|0	1.00	1.00	1.00	1.00	1.00	11.50	0.00
P48985_ATOH1_NGN1	P25444	Rps2	20|18|10	48	16.00	3	0|5|0	1.00	1.00	1.00	1.00	1.00	9.60	0.00
P48985_ATOH1_NGN1	P83882	Rpl36a	3|7|1	11	3.67	3	0|3|0	0.66	1.00	0.66	1.00	0.66	3.67	0.09
P48985_ATOH1_NGN1	O55128	Sap18	8|4|6	18	6.00	3	0|1|0	1.00	1.00	1.00	1.00	1.00	18.00	0.00
P48985_ATOH1_NGN1	P12382	Pfkl	33|8|22	63	21.00	3	0|0|0	1.00	1.00	1.00	1.00	1.00	210.00	0.00
P48985_ATOH1_NGN1	Q9CQR2	Rps21	1|3|0	4	1.33	3	0|0|0	0.33	1.00	0.33	1.00	0.33	13.33	0.13
P48985_ATOH1_NGN1	P62806	Hist1h4a	4|0|5	9	3.00	3	0|0|0	0.67	1.00	0.67	1.00	0.67	30.00	0.02
P48985_ATOH1_NGN1	P14148	Rpl7	21|12|15	48	16.00	3	2|3|0	1.00	1.00	1.00	1.00	1.00	9.60	0.00
P48985_ATOH1_NGN1	Q61990	Pcbp2	9|6|2	17	5.67	3	0|2|0	1.00	1.00	1.00	1.00	1.00	8.50	0.00
P48985_ATOH1_NGN1	P97434	Mprip	24|25|23	72	24.00	3	0|0|0	1.00	1.00	1.00	1.00	1.00	240.00	0.00
P48985_ATOH1_NGN1	Q8K310	Matr3	41|19|29	89	29.67	3	0|9|0	1.00	1.00	1.00	1.00	1.00	9.89	0.00
P48985_ATOH1_NGN1	Q9CR57	Rpl14	15|8|6	29	9.67	3	0|1|1	1.00	1.00	1.00	1.00	1.00	14.50	0.00
P48985_ATOH1_NGN1	P35922	Fmr1	30|19|6	55	18.33	3	0|3|0	1.00	1.00	1.00	1.00	1.00	18.33	0.00
P48985_ATOH1_NGN1	P63325	Rps10	7|3|2	12	4.00	3	0|0|0	1.00	1.00	1.00	1.00	1.00	40.00	0.00
P48985_ATOH1_NGN1	P62983	Rps27a	7|3|2	12	4.00	3	0|1|0	1.00	1.00	1.00	1.00	1.00	12.00	0.00
P48985_ATOH1_NGN1	P16858	Gapdh	25|7|10	42	14.00	3	3|10|2	0.57	1.00	0.57	1.00	0.57	2.80	0.10
P48985_ATOH1_NGN1	P27659	Rpl3	19|14|14	47	15.67	3	0|3|0	1.00	1.00	1.00	1.00	1.00	15.67	0.00
P48985_ATOH1_NGN1	P84099	Rpl19	22|13|14	49	16.33	3	0|4|0	1.00	1.00	1.00	1.00	1.00	12.25	0.00
P48985_ATOH1_NGN1	Q587J6	L1td1	42|45|29	116	38.67	3	0|3|0	1.00	1.00	1.00	1.00	1.00	38.67	0.00
P48985_ATOH1_NGN1	P61514	Rpl37a	3|5|0	8	2.67	3	0|0|0	0.67	1.00	0.67	1.00	0.67	26.67	0.03
P48985_ATOH1_NGN1	Q8K3Y3	Lin28a	7|12|6	25	8.33	3	1|8|0	0.97	1.00	0.97	1.00	0.97	2.78	0.00
P48985_ATOH1_NGN1	Q9D1R9	Rpl34	8|4|3	15	5.00	3	0|6|0	0.96	1.00	0.96	1.00	0.96	2.50	0.00
P48985_ATOH1_NGN1	Q8VC52	Rbpms2	6|5|2	13	4.33	3	0|0|0	1.00	1.00	1.00	1.00	1.00	43.33	0.00
P48985_ATOH1_NGN1	P68369	Tuba1a	12|10|4	26	8.67	3	0|5|0	1.00	1.00	1.00	1.00	1.00	5.20	0.00
P48985_ATOH1_NGN1	Q99J09	Wdr77	21|15|22	58	19.33	3	7|22|9	0.00	0.00	0.00	0.00	0.00	1.53	0.26
P48985_ATOH1_NGN1	P47753	Capza1	10|9|8	27	9.00	3	0|0|0	1.00	1.00	1.00	1.00	1.00	90.00	0.00
P48985_ATOH1_NGN1	Q8CAQ8	Immt	27|9|8	44	14.67	3	0|5|0	1.00	1.00	1.00	1.00	1.00	8.80	0.00
P48985_ATOH1_NGN1	P35980	Rpl18	9|9|7	25	8.33	3	0|4|3	1.00	1.00	1.00	1.00	1.00	3.57	0.00
P48985_ATOH1_NGN1	P09405	Ncl	28|14|8	50	16.67	3	0|0|0	1.00	1.00	1.00	1.00	1.00	166.67	0.00
P48985_ATOH1_NGN1	P61222	Abce1	20|15|12	47	15.67	3	3|19|2	0.28	0.77	0.28	0.77	0.28	1.96	0.26
P48985_ATOH1_NGN1	Q9ERG0	Lima1	15|24|25	64	21.33	3	0|0|0	1.00	1.00	1.00	1.00	1.00	213.33	0.00
P48985_ATOH1_NGN1	P15864	Hist1h1c	14|22|7	43	14.33	3	3|13|0	0.66	1.00	0.66	1.00	0.66	2.69	0.10
P48985_ATOH1_NGN1	Q921F2	Tardbp	14|10|4	28	9.33	3	0|4|0	1.00	1.00	1.00	1.00	1.00	7.00	0.00
P48985_ATOH1_NGN1	Q8VI33	Taf9	4|2|1	7	2.33	3	0|0|0	0.67	1.00	0.67	1.00	0.67	23.33	0.06
P48985_ATOH1_NGN1	Q6ZQ58	Larp1	29|27|4	60	20.00	3	0|0|0	1.00	1.00	1.00	1.00	1.00	200.00	0.00
P48985_ATOH1_NGN1	Q8CIG8	Prmt5	28|21|25	74	24.67	3	3|21|5	0.57	0.93	0.57	0.93	0.57	2.55	0.10
P48985_ATOH1_NGN1	P62267	Rps23	7|3|4	14	4.67	3	0|1|0	1.00	1.00	1.00	1.00	1.00	14.00	0.00
P48985_ATOH1_NGN1	P62307	Snrpf	3|1|1	5	1.67	3	0|2|0	0.33	1.00	0.33	1.00	0.33	2.50	0.25
P48985_ATOH1_NGN1	P43275	Hist1h1a	15|14|7	36	12.00	3	2|4|0	1.00	1.00	1.00	1.00	1.00	6.00	0.00
P48985_ATOH1_NGN1	P63017	Hspa8	36|29|23	88	29.33	3	0|7|0	1.00	1.00	1.00	1.00	1.00	12.57	0.00
P48985_ATOH1_NGN1	P42567	Eps15	21|5|16	42	14.00	3	1|6|3	0.82	1.00	0.82	1.00	0.82	4.20	0.00
P48985_ATOH1_NGN1	P43277	Hist1h1d	16|21|10	47	15.67	3	3|15|0	0.69	1.00	0.69	1.00	0.69	2.61	0.00
P48985_ATOH1_NGN1	Q9JHJ0	Tmod3	6|6|10	22	7.33	3	0|0|0	1.00	1.00	1.00	1.00	1.00	73.33	0.00
P48985_ATOH1_NGN1	P62918	Rpl8	14|9|6	29	9.67	3	0|3|0	1.00	1.00	1.00	1.00	1.00	9.67	0.00
P48985_ATOH1_NGN1	Q8R326	Pspc1	21|17|8	46	15.33	3	0|0|0	1.00	1.00	1.00	1.00	1.00	153.33	0.00
P48985_ATOH1_NGN1	P19253	Rpl13a	6|6|3	15	5.00	3	0|0|0	1.00	1.00	1.00	1.00	1.00	50.00	0.00
P48985_ATOH1_NGN1	P17225	Ptbp1	23|20|8	51	17.00	3	0|3|0	1.00	1.00	1.00	1.00	1.00	17.00	0.00
P48985_ATOH1_NGN1	P47754	Capza2	7|9|6	22	7.33	3	0|2|0	1.00	1.00	1.00	1.00	1.00	11.00	0.00
P48985_ATOH1_NGN1	P47915	Rpl29	11|7|8	26	8.67	3	1|3|2	1.00	1.00	1.00	1.00	1.00	4.33	0.00
P48985_ATOH1_NGN1	Q7TQH0	Atxn2l	56|45|20	121	40.33	3	0|0|0	1.00	1.00	1.00	1.00	1.00	403.33	0.00
P48985_ATOH1_NGN1	P97461	Rps5	10|8|4	22	7.33	3	0|2|2	1.00	1.00	1.00	1.00	1.00	5.50	0.00
P48985_ATOH1_NGN1	Q8CCS6	Pabpn1	5|2|3	10	3.33	3	3|6|4	0.01	0.02	0.01	0.02	0.01	0.77	0.26
P48985_ATOH1_NGN1	Q9D7S7	Rpl22l1	6|1|1	8	2.67	3	0|0|0	0.33	1.00	0.33	1.00	0.33	26.67	0.11
P48985_ATOH1_NGN1	Q9EP71	Rai14	10|18|21	49	16.33	3	0|0|0	1.00	1.00	1.00	1.00	1.00	163.33	0.00
P48985_ATOH1_NGN1	Q91VC3	Eif4a3	9|3|5	17	5.67	3	1|2|2	0.98	1.00	0.98	1.00	0.98	3.40	0.00
P48985_ATOH1_NGN1	Q9EPU0	Upf1	52|26|16	94	31.33	3	0|0|0	1.00	1.00	1.00	1.00	1.00	313.33	0.00
P48985_ATOH1_NGN1	Q6ZWU9	Rps27	7|4|3	14	4.67	3	0|3|2	0.97	1.00	0.97	1.00	0.97	2.80	0.00
P48985_ATOH1_NGN1	P60335	Pcbp1	5|8|2	15	5.00	3	0|0|0	1.00	1.00	1.00	1.00	1.00	50.00	0.00
P48985_ATOH1_NGN1	Q9Z130	Hnrnpdl	9|10|2	21	7.00	3	0|2|0	1.00	1.00	1.00	1.00	1.00	10.50	0.00
P48985_ATOH1_NGN1	Q60668	Hnrnpd	17|11|4	32	10.67	3	0|4|0	1.00	1.00	1.00	1.00	1.00	8.00	0.00
P48985_ATOH1_NGN1	P43274	Hist1h1e	19|20|10	49	16.33	3	3|16|3	0.61	0.93	0.61	0.93	0.61	2.23	0.10
P48985_ATOH1_NGN1	Q8VEK3	Hnrnpu	37|22|14	73	24.33	3	0|4|0	1.00	1.00	1.00	1.00	1.00	18.25	0.00
P48985_ATOH1_NGN1	Q9DAS9	Gng12	2|1|1	4	1.33	3	0|0|0	0.33	1.00	0.33	1.00	0.33	13.33	0.16
P48985_ATOH1_NGN1	Q9CXW4	Rpl11	8|11|7	26	8.67	3	0|4|1	1.00	1.00	1.00	1.00	1.00	5.20	0.00
P48985_ATOH1_NGN1	Q99104	Myo5a	39|50|51	140	46.67	3	0|0|0	1.00	1.00	1.00	1.00	1.00	466.67	0.00
P48985_ATOH1_NGN1	P68033	Actc1	54|84|64	202	67.33	3	12|41|4	0.70	1.00	0.70	1.00	0.70	3.54	0.00
P48985_ATOH1_NGN1	P14869	Rplp0	9|6|7	22	7.33	3	0|1|0	1.00	1.00	1.00	1.00	1.00	22.00	0.00
P48985_ATOH1_NGN1	P62264	Rps14	16|16|9	41	13.67	3	0|0|1	1.00	1.00	1.00	1.00	1.00	41.00	0.00
P48985_ATOH1_NGN1	Q8CGP6	Hist1h2ah	9|8|8	25	8.33	3	2|12|2	0.13	0.22	0.13	0.22	0.13	1.56	0.26
P48985_ATOH1_NGN1	Q9WTX5	Skp1	5|2|2	9	3.00	3	0|0|0	1.00	1.00	1.00	1.00	1.00	30.00	0.00
P48985_ATOH1_NGN1	O08583	Alyref	7|12|5	24	8.00	3	0|2|0	1.00	1.00	1.00	1.00	1.00	12.00	0.00
P48985_ATOH1_NGN1	P53996	Cnbp	3|1|3	7	2.33	3	0|1|0	0.67	1.00	0.67	1.00	0.67	7.00	0.08
P48985_ATOH1_NGN1	P47857	Pfkm	17|6|11	34	11.33	3	0|0|0	1.00	1.00	1.00	1.00	1.00	113.33	0.00
P48985_ATOH1_NGN1	Q64523	Hist2h2ac	6|4|6	16	5.33	3	2|8|2	0.20	0.30	0.20	0.30	0.20	1.33	0.26
P48985_ATOH1_NGN1	P62717	Rpl18a	3|3|3	9	3.00	3	0|0|0	1.00	1.00	1.00	1.00	1.00	30.00	0.00
P48985_ATOH1_NGN1	O35737	Hnrnph1	22|21|15	58	19.33	3	2|8|2	1.00	1.00	1.00	1.00	1.00	4.83	0.00
P48985_ATOH1_NGN1	P47757	Capzb	8|9|7	24	8.00	3	0|0|0	1.00	1.00	1.00	1.00	1.00	80.00	0.00
P48985_ATOH1_NGN1	Q2KN98	Specc1l	5|10|18	33	11.00	3	0|0|0	1.00	1.00	1.00	1.00	1.00	110.00	0.00
P48985_ATOH1_NGN1	Q9WVR4	Fxr2	30|23|16	69	23.00	3	0|2|0	1.00	1.00	1.00	1.00	1.00	34.50	0.00
P48985_ATOH1_NGN1	Q9EQS3	Mycbp	2|0|0	2	0.67	3	0|0|0	0.33	1.00	0.33	1.00	0.33	6.67	0.16
P48985_ATOH1_NGN1	P32067	Ssb	7|3|5	15	5.00	3	0|0|0	1.00	1.00	1.00	1.00	1.00	50.00	0.00
P48985_ATOH1_NGN1	P83870	Phf5a	3|2|1	6	2.00	3	0|1|0	0.67	1.00	0.67	1.00	0.67	6.00	0.09
P48985_ATOH1_NGN1	P52479	Usp10	28|12|4	44	14.67	3	0|0|0	1.00	1.00	1.00	1.00	1.00	146.67	0.00
P48985_ATOH1_NGN1	P20029	Hspa5	16|12|8	36	12.00	3	0|1|0	1.00	1.00	1.00	1.00	1.00	36.00	0.00
P48985_ATOH1_NGN1	Q6ZWY3	Rps27l	4|3|1	8	2.67	3	0|3|2	0.64	0.98	0.64	0.98	0.64	1.60	0.10
P48985_ATOH1_NGN1	Q3U0V1	Khsrp	10|7|7	24	8.00	3	0|0|0	1.00	1.00	1.00	1.00	1.00	80.00	0.00
P48985_ATOH1_NGN1	Q60611	Satb1	14|9|11	34	11.33	3	0|1|0	1.00	1.00	1.00	1.00	1.00	34.00	0.00
P48985_ATOH1_NGN1	O55142	Rpl35a	3|1|0	4	1.33	3	0|0|0	0.33	1.00	0.33	1.00	0.33	13.33	0.13
P48985_ATOH1_NGN1	Q9CQ71	Rpa3	2|2|5	9	3.00	3	0|0|0	1.00	1.00	1.00	1.00	1.00	30.00	0.00
P48985_ATOH1_NGN1	Q9CY58	Serbp1	10|14|5	29	9.67	3	1|1|2	1.00	1.00	1.00	1.00	1.00	7.25	0.00
P48985_ATOH1_NGN1	P62320	Snrpd3	5|2|2	9	3.00	3	0|2|0	1.00	1.00	1.00	1.00	1.00	4.50	0.00
P48985_ATOH1_NGN1	O35295	Purb	6|4|3	13	4.33	3	0|0|0	1.00	1.00	1.00	1.00	1.00	43.33	0.00
P48985_ATOH1_NGN1	P17742	Ppia	3|0|0	3	1.00	3	0|0|0	0.33	1.00	0.33	1.00	0.33	10.00	0.13
P48985_ATOH1_NGN1	Q9CZM2	Rpl15	8|4|7	19	6.33	3	0|1|0	1.00	1.00	1.00	1.00	1.00	19.00	0.00
P48985_ATOH1_NGN1	P43276	Hist1h1b	16|15|8	39	13.00	3	1|8|2	0.97	1.00	0.97	1.00	0.97	3.55	0.00
P48985_ATOH1_NGN1	P70333	Hnrnph2	14|12|8	34	11.33	3	0|5|0	1.00	1.00	1.00	1.00	1.00	6.80	0.00
P48985_ATOH1_NGN1	Q501J6	Ddx17	22|17|10	49	16.33	3	1|3|0	1.00	1.00	1.00	1.00	1.00	12.25	0.00
P48985_ATOH1_NGN1	Q8C3X2	Ccdc90b	10|4|5	19	6.33	3	0|0|0	1.00	1.00	1.00	1.00	1.00	63.33	0.00
P48985_ATOH1_NGN1	P62996	Tra2b	10|2|6	18	6.00	3	0|0|0	1.00	1.00	1.00	1.00	1.00	60.00	0.00
P48985_ATOH1_NGN1	O70133	Dhx9	42|37|31	110	36.67	3	0|4|0	1.00	1.00	1.00	1.00	1.00	27.50	0.00
P48985_ATOH1_NGN1	Q8BL97	Srsf7	12|3|5	20	6.67	3	0|3|0	1.00	1.00	1.00	1.00	1.00	6.67	0.00
P48985_ATOH1_NGN1	Q9D1L9	Lamtor5	1|0|0	1	0.33	3	0|0|0	0.00	0.00	0.00	0.00	0.00	3.33	0.27
P48985_ATOH1_NGN1	Q60865	Caprin1	40|29|17	86	28.67	3	0|0|0	1.00	1.00	1.00	1.00	1.00	286.67	0.00
P48985_ATOH1_NGN1	Q5SF07	Igf2bp2	17|14|8	39	13.00	3	0|7|0	1.00	1.00	1.00	1.00	1.00	5.57	0.00
P48985_ATOH1_NGN1	Q923D4	Sf3b5	3|2|1	6	2.00	3	0|2|0	0.66	1.00	0.66	1.00	0.66	3.00	0.10
P48985_ATOH1_NGN1	Q7TMK9	Syncrip	17|15|7	39	13.00	3	0|1|0	1.00	1.00	1.00	1.00	1.00	39.00	0.00
P48985_ATOH1_NGN1	Q569Z6	Thrap3	20|15|9	44	14.67	3	0|1|0	1.00	1.00	1.00	1.00	1.00	44.00	0.00
P48985_ATOH1_NGN1	P10126	Eef1a1	13|8|9	30	10.00	3	0|4|1	1.00	1.00	1.00	1.00	1.00	6.00	0.00
P48985_ATOH1_NGN1	P46735	Myo1b	15|13|17	45	15.00	3	0|0|0	1.00	1.00	1.00	1.00	1.00	150.00	0.00
P48985_ATOH1_NGN1	Q8C2Q3	Rbm14	17|16|7	40	13.33	3	0|0|0	1.00	1.00	1.00	1.00	1.00	133.33	0.00
P48985_ATOH1_NGN1	P38647	Hspa9	7|9|9	25	8.33	3	0|0|0	1.00	1.00	1.00	1.00	1.00	83.33	0.00
P48985_ATOH1_NGN1	P62874	Gnb1	6|5|6	17	5.67	3	0|0|0	1.00	1.00	1.00	1.00	1.00	56.67	0.00
P48985_ATOH1_NGN1	Q7TN75	Peg10	35|24|19	78	26.00	3	11|20|16	0.03	0.10	0.03	0.10	0.03	1.66	0.26
P48985_ATOH1_NGN1	Q9DBR7	Ppp1r12a	8|15|16	39	13.00	3	0|0|0	1.00	1.00	1.00	1.00	1.00	130.00	0.00
P48985_ATOH1_NGN1	P47964	Rpl36	7|3|1	11	3.67	3	0|0|0	0.67	1.00	0.67	1.00	0.67	36.67	0.03
P48985_ATOH1_NGN1	Q9D287	Bcas2	2|0|0	2	0.67	3	0|0|0	0.33	1.00	0.33	1.00	0.33	6.67	0.16
P48985_ATOH1_NGN1	Q8BWW4	Larp4	17|10|3	30	10.00	3	0|0|0	1.00	1.00	1.00	1.00	1.00	100.00	0.00
P48985_ATOH1_NGN1	Q60972	Rbbp4	8|4|2	14	4.67	3	0|0|0	1.00	1.00	1.00	1.00	1.00	46.67	0.00
P48985_ATOH1_NGN1	Q8BTI8	Srrm2	51|52|26	129	43.00	3	0|20|3	1.00	1.00	1.00	1.00	1.00	5.61	0.00
P48985_ATOH1_NGN1	P27661	H2afx	3|2|3	8	2.67	3	1|5|2	0.22	0.34	0.22	0.34	0.22	1.00	0.26
P48985_ATOH1_NGN1	P08752	Gnai2	2|1|5	8	2.67	3	0|0|0	0.67	1.00	0.67	1.00	0.67	26.67	0.05
P48985_ATOH1_NGN1	Q8BFZ3	Actbl2	27|46|31	104	34.67	3	3|12|2	1.00	1.00	1.00	1.00	1.00	6.12	0.00
P48985_ATOH1_NGN1	Q8BG81	Poldip3	7|2|0	9	3.00	3	0|0|0	0.67	1.00	0.67	1.00	0.67	30.00	0.05
P48985_ATOH1_NGN1	Q60749	Khdrbs1	9|6|3	18	6.00	3	0|0|0	1.00	1.00	1.00	1.00	1.00	60.00	0.00
P48985_ATOH1_NGN1	P53026	Rpl10a	7|5|5	17	5.67	3	0|0|0	1.00	1.00	1.00	1.00	1.00	56.67	0.00
P48985_ATOH1_NGN1	Q8BJL1	Fbxo30	7|9|10	26	8.67	3	0|0|0	1.00	1.00	1.00	1.00	1.00	86.67	0.00
P48985_ATOH1_NGN1	P26350	Ptma	2|5|1	8	2.67	3	0|3|1	0.64	1.00	0.64	1.00	0.64	2.00	0.10
P48985_ATOH1_NGN1	Q9CWZ3	Rbm8a	4|5|4	13	4.33	3	0|0|0	1.00	1.00	1.00	1.00	1.00	43.33	0.00
P48985_ATOH1_NGN1	Q91WK0	Lrrfip2	9|8|10	27	9.00	3	0|0|0	1.00	1.00	1.00	1.00	1.00	90.00	0.00
P48985_ATOH1_NGN1	Q8VEE4	Rpa1	7|3|3	13	4.33	3	0|0|0	1.00	1.00	1.00	1.00	1.00	43.33	0.00
P48985_ATOH1_NGN1	Q9D8N0	Eef1g	5|8|6	19	6.33	3	0|2|0	1.00	1.00	1.00	1.00	1.00	9.50	0.00
P48985_ATOH1_NGN1	Q3TLH4	Prrc2c	50|51|14	115	38.33	3	0|0|0	1.00	1.00	1.00	1.00	1.00	383.33	0.00
P48985_ATOH1_NGN1	Q9D0T1	Nhp2l1	2|2|0	4	1.33	3	0|0|0	0.67	1.00	0.67	1.00	0.67	13.33	0.08
P48985_ATOH1_NGN1	Q6URW6	Myh14	43|54|53	150	50.00	3	0|9|0	1.00	1.00	1.00	1.00	1.00	16.67	0.00
P48985_ATOH1_NGN1	Q9D0B0	Srsf9	4|5|0	9	3.00	3	0|0|0	0.67	1.00	0.67	1.00	0.67	30.00	0.02
P48985_ATOH1_NGN1	P57776	Eef1d	7|4|2	13	4.33	3	0|4|0	0.98	1.00	0.98	1.00	0.98	3.25	0.00
P48985_ATOH1_NGN1	Q99KP6	Prpf19	7|2|4	13	4.33	3	0|0|0	1.00	1.00	1.00	1.00	1.00	43.33	0.00
P48985_ATOH1_NGN1	O09044	Snap23	2|5|4	11	3.67	3	0|0|0	1.00	1.00	1.00	1.00	1.00	36.67	0.00
P48985_ATOH1_NGN1	P62880	Gnb2	5|5|7	17	5.67	3	0|0|0	1.00	1.00	1.00	1.00	1.00	56.67	0.00
P48985_ATOH1_NGN1	P35550	Fbl	7|4|2	13	4.33	3	0|0|0	1.00	1.00	1.00	1.00	1.00	43.33	0.00
P48985_ATOH1_NGN1	P48024	Eif1	1|0|0	1	0.33	3	0|0|0	0.00	0.00	0.00	0.00	0.00	3.33	0.27
P48985_ATOH1_NGN1	Q62093	Srsf2	5|3|1	9	3.00	3	0|0|0	0.67	1.00	0.67	1.00	0.67	30.00	0.03
P48985_ATOH1_NGN1	Q8K3W3	Casc3	10|12|7	29	9.67	3	0|0|0	1.00	1.00	1.00	1.00	1.00	96.67	0.00
P48985_ATOH1_NGN1	Q9Z1Z2	Strap	5|3|1	9	3.00	3	0|0|0	0.67	1.00	0.67	1.00	0.67	30.00	0.03
P48985_ATOH1_NGN1	Q8K019	Bclaf1	10|5|6	21	7.00	3	0|0|0	1.00	1.00	1.00	1.00	1.00	70.00	0.00
P48985_ATOH1_NGN1	Q6PFR5	Tra2a	9|6|6	21	7.00	3	0|1|2	1.00	1.00	1.00	1.00	1.00	7.00	0.00
P48985_ATOH1_NGN1	Q60596	Xrcc1	4|4|8	16	5.33	3	0|0|0	1.00	1.00	1.00	1.00	1.00	53.33	0.00
P48985_ATOH1_NGN1	P51881	Slc25a5	2|3|4	9	3.00	3	0|0|0	1.00	1.00	1.00	1.00	1.00	30.00	0.00
P48985_ATOH1_NGN1	Q9QY76	Vapb	3|2|0	5	1.67	3	0|3|0	0.66	0.99	0.66	0.99	0.66	1.67	0.10
P48985_ATOH1_NGN1	Q8CH18	Ccar1	12|8|11	31	10.33	3	0|0|0	1.00	1.00	1.00	1.00	1.00	103.33	0.00
P48985_ATOH1_NGN1	O35286	Dhx15	12|6|4	22	7.33	3	0|0|0	1.00	1.00	1.00	1.00	1.00	73.33	0.00
P48985_ATOH1_NGN1	Q99M28	Rnps1	4|1|3	8	2.67	3	0|1|0	0.67	1.00	0.67	1.00	0.67	8.00	0.06
P48985_ATOH1_NGN1	P27048	Snrpb	3|0|0	3	1.00	3	0|0|0	0.33	1.00	0.33	1.00	0.33	10.00	0.13
P48985_ATOH1_NGN1	Q04750	Top1	12|14|2	28	9.33	3	0|0|0	1.00	1.00	1.00	1.00	1.00	93.33	0.00
P48985_ATOH1_NGN1	Q91W18	Tdrd3	8|6|1	15	5.00	3	0|0|0	0.67	1.00	0.67	1.00	0.67	50.00	0.01
P48985_ATOH1_NGN1	Q9CYI4	Luc7l	4|5|5	14	4.67	3	0|0|0	1.00	1.00	1.00	1.00	1.00	46.67	0.00
P48985_ATOH1_NGN1	Q6ZQ73	Cand2	17|16|12	45	15.00	3	0|3|0	1.00	1.00	1.00	1.00	1.00	15.00	0.00
P48985_ATOH1_NGN1	Q7TNC4	Luc7l2	6|4|5	15	5.00	3	0|0|0	1.00	1.00	1.00	1.00	1.00	50.00	0.00
P48985_ATOH1_NGN1	Q7TSC1	Prrc2a	17|22|5	44	14.67	3	0|0|0	1.00	1.00	1.00	1.00	1.00	146.67	0.00
P48985_ATOH1_NGN1	Q9CSN1	Snw1	5|2|3	10	3.33	3	0|4|0	0.98	1.00	0.98	1.00	0.98	2.50	0.00
P48985_ATOH1_NGN1	Q9JIK5	Ddx21	10|13|3	26	8.67	3	0|0|0	1.00	1.00	1.00	1.00	1.00	86.67	0.00
P48985_ATOH1_NGN1	P62309	Snrpg	2|0|0	2	0.67	3	0|0|0	0.33	1.00	0.33	1.00	0.33	6.67	0.16
P48985_ATOH1_NGN1	Q3TWW8	Srsf6	8|7|3	18	6.00	3	0|2|0	1.00	1.00	1.00	1.00	1.00	9.00	0.00
P48985_ATOH1_NGN1	P14206	Rpsa	3|3|3	9	3.00	3	0|0|0	1.00	1.00	1.00	1.00	1.00	30.00	0.00
P48985_ATOH1_NGN1	Q8BGD9	Eif4b	11|10|10	31	10.33	3	2|5|2	1.00	1.00	1.00	1.00	1.00	3.44	0.00
P48985_ATOH1_NGN1	Q80X50	Ubap2l	14|9|3	26	8.67	3	0|0|0	1.00	1.00	1.00	1.00	1.00	86.67	0.00
P48985_ATOH1_NGN1	O70251	Eef1b	2|0|0	2	0.67	3	0|0|0	0.33	1.00	0.33	1.00	0.33	6.67	0.16
P48985_ATOH1_NGN1	Q9D823	Rpl37	2|0|0	2	0.67	3	0|0|0	0.33	1.00	0.33	1.00	0.33	6.67	0.16
P48985_ATOH1_NGN1	Q9CY57	Chtop	7|6|6	19	6.33	3	0|2|0	1.00	1.00	1.00	1.00	1.00	9.50	0.00
P48985_ATOH1_NGN1	P62892	Rpl39	2|0|0	2	0.67	3	0|0|0	0.33	1.00	0.33	1.00	0.33	6.67	0.16
P48985_ATOH1_NGN1	P54823	Ddx6	7|8|2	17	5.67	3	0|0|0	1.00	1.00	1.00	1.00	1.00	56.67	0.00
P48985_ATOH1_NGN1	Q8BVY0	Rsl1d1	4|3|1	8	2.67	3	0|0|0	0.67	1.00	0.67	1.00	0.67	26.67	0.04
P48985_ATOH1_NGN1	Q8C854	Myef2	6|5|2	13	4.33	3	0|1|0	1.00	1.00	1.00	1.00	1.00	13.00	0.00
P48985_ATOH1_NGN1	Q9CQS2	Nop10	1|0|0	1	0.33	3	0|0|0	0.00	0.00	0.00	0.00	0.00	3.33	0.27
P48985_ATOH1_NGN1	Q99PL5	Rrbp1	9|12|5	26	8.67	3	0|2|0	1.00	1.00	1.00	1.00	1.00	13.00	0.00
P48985_ATOH1_NGN1	P17182	Eno1	5|2|1	8	2.67	3	0|0|0	0.67	1.00	0.67	1.00	0.67	26.67	0.05
P48985_ATOH1_NGN1	Q08288	Lyar	6|5|3	14	4.67	3	0|0|0	1.00	1.00	1.00	1.00	1.00	46.67	0.00
P48985_ATOH1_NGN1	Q8BHN5	Rbm45	5|4|6	15	5.00	3	0|0|0	1.00	1.00	1.00	1.00	1.00	50.00	0.00
P48985_ATOH1_NGN1	Q9WVB0	Rbpms	2|0|0	2	0.67	3	0|0|0	0.33	1.00	0.33	1.00	0.33	6.67	0.16
P48985_ATOH1_NGN1	Q9R1C7	Prpf40a	6|11|9	26	8.67	3	0|1|0	1.00	1.00	1.00	1.00	1.00	26.00	0.00
P48985_ATOH1_NGN1	Q01320	Top2a	15|5|11	31	10.33	3	0|1|1	1.00	1.00	1.00	1.00	1.00	15.50	0.00
P48985_ATOH1_NGN1	Q9JII5	Dazap1	7|3|0	10	3.33	3	0|0|0	0.67	1.00	0.67	1.00	0.67	33.33	0.03
P48985_ATOH1_NGN1	Q9Z2C8	Ybx2	5|4|2	11	3.67	3	0|0|0	1.00	1.00	1.00	1.00	1.00	36.67	0.00
P48985_ATOH1_NGN1	Q9Z108	Stau1	6|4|0	10	3.33	3	0|0|0	0.67	1.00	0.67	1.00	0.67	33.33	0.02
P48985_ATOH1_NGN1	Q52KI8	Srrm1	23|21|9	53	17.67	3	0|0|0	1.00	1.00	1.00	1.00	1.00	176.67	0.00
P48985_ATOH1_NGN1	Q91VX2	Ubap2	10|13|3	26	8.67	3	0|0|0	1.00	1.00	1.00	1.00	1.00	86.67	0.00
P48985_ATOH1_NGN1	Q8VE80	Thoc3	2|2|1	5	1.67	3	0|0|0	0.67	1.00	0.67	1.00	0.67	16.67	0.08
P48985_ATOH1_NGN1	O35326	Srsf5	2|1|1	4	1.33	3	0|2|0	0.33	0.99	0.33	0.99	0.33	2.00	0.25
P48985_ATOH1_NGN1	Q5U4D9	Thoc6	4|0|1	5	1.67	3	0|0|0	0.33	1.00	0.33	1.00	0.33	16.67	0.11
P48985_ATOH1_NGN1	Q8BZM0	Klhl12	4|4|3	11	3.67	3	0|0|0	1.00	1.00	1.00	1.00	1.00	36.67	0.00
P48985_ATOH1_NGN1	Q9Z1X4	Ilf3	8|3|7	18	6.00	3	0|0|0	1.00	1.00	1.00	1.00	1.00	60.00	0.00
P48985_ATOH1_NGN1	Q9D883	U2af1	5|2|3	10	3.33	3	0|0|0	1.00	1.00	1.00	1.00	1.00	33.33	0.00
P48985_ATOH1_NGN1	Q9CXD6	Mcur1	4|1|4	9	3.00	3	0|0|0	0.67	1.00	0.67	1.00	0.67	30.00	0.02
P48985_ATOH1_NGN1	Q8VHK9	Dhx36	13|5|2	20	6.67	3	0|0|0	1.00	1.00	1.00	1.00	1.00	66.67	0.00
P48985_ATOH1_NGN1	Q9DBR0	Akap8	5|5|2	12	4.00	3	0|0|0	1.00	1.00	1.00	1.00	1.00	40.00	0.00
P48985_ATOH1_NGN1	Q5SFM8	Rbm27	11|3|3	17	5.67	3	0|0|0	1.00	1.00	1.00	1.00	1.00	56.67	0.00
P48985_ATOH1_NGN1	Q6PE01	Snrnp40	2|0|2	4	1.33	3	0|0|0	0.67	1.00	0.67	1.00	0.67	13.33	0.08
P48985_ATOH1_NGN1	P61406	Smg6	14|7|7	28	9.33	3	0|1|0	1.00	1.00	1.00	1.00	1.00	28.00	0.00
P48985_ATOH1_NGN1	P57722	Pcbp3	3|3|1	7	2.33	3	0|0|0	0.67	1.00	0.67	1.00	0.67	23.33	0.04
P48985_ATOH1_NGN1	Q9QXS6	Dbn1	1|4|0	5	1.67	3	0|0|0	0.33	1.00	0.33	1.00	0.33	16.67	0.11
P48985_ATOH1_NGN1	P62322	Lsm5	1|0|2	3	1.00	3	0|1|0	0.33	1.00	0.33	1.00	0.33	3.00	0.25
P48985_ATOH1_NGN1	Q9WTI7	Myo1c	9|8|11	28	9.33	3	0|0|0	1.00	1.00	1.00	1.00	1.00	93.33	0.00
P48985_ATOH1_NGN1	O35691	Pnn	4|7|6	17	5.67	3	0|1|0	1.00	1.00	1.00	1.00	1.00	17.00	0.00
P48985_ATOH1_NGN1	Q64213	Sf1	6|4|3	13	4.33	3	0|0|0	1.00	1.00	1.00	1.00	1.00	43.33	0.00
P48985_ATOH1_NGN1	Q3UJU9	Rmdn3	6|6|3	15	5.00	3	0|0|0	1.00	1.00	1.00	1.00	1.00	50.00	0.00
P48985_ATOH1_NGN1	Q64092	Tfe3	3|7|9	19	6.33	3	0|0|0	1.00	1.00	1.00	1.00	1.00	63.33	0.00
P48985_ATOH1_NGN1	O08638	Myh11	48|51|48	147	49.00	3	0|17|0	1.00	1.00	1.00	1.00	1.00	8.65	0.00
P48985_ATOH1_NGN1	Q8BX10	Pgam5	4|3|0	7	2.33	3	0|2|0	0.67	1.00	0.67	1.00	0.67	3.50	0.09
P48985_ATOH1_NGN1	Q9WTX2	Prkra	5|1|1	7	2.33	3	0|0|0	0.33	1.00	0.33	1.00	0.33	23.33	0.11
P48985_ATOH1_NGN1	Q8BJH1	Zc2hc1a	4|2|0	6	2.00	3	0|0|0	0.67	1.00	0.67	1.00	0.67	20.00	0.06
P48985_ATOH1_NGN1	P62862	Fau	3|3|3	9	3.00	3	0|1|0	1.00	1.00	1.00	1.00	1.00	9.00	0.00
P48985_ATOH1_NGN1	Q9D824	Fip1l1	4|2|3	9	3.00	3	0|0|0	1.00	1.00	1.00	1.00	1.00	30.00	0.00
P48985_ATOH1_NGN1	Q8CJG0	2002-08-01	8|7|0	15	5.00	3	0|0|0	0.67	1.00	0.67	1.00	0.67	50.00	0.01
P48985_ATOH1_NGN1	O35900	Lsm2	1|1|0	2	0.67	3	0|0|0	0.00	0.00	0.00	0.00	0.00	6.67	0.27
P48985_ATOH1_NGN1	Q9JJV2	Pfn2	1|0|1	2	0.67	3	0|0|0	0.00	0.00	0.00	0.00	0.00	6.67	0.27
P48985_ATOH1_NGN1	Q99PU8	Dhx30	10|7|3	20	6.67	3	0|0|0	1.00	1.00	1.00	1.00	1.00	66.67	0.00
P48985_ATOH1_NGN1	Q80WJ7	Mtdh	3|4|3	10	3.33	3	0|0|0	1.00	1.00	1.00	1.00	1.00	33.33	0.00
P48985_ATOH1_NGN1	Q9R0U0	Srsf10	4|0|3	7	2.33	3	0|0|0	0.67	1.00	0.67	1.00	0.67	23.33	0.04
P48985_ATOH1_NGN1	P51410	Rpl9	2|2|1	5	1.67	3	0|0|0	0.67	1.00	0.67	1.00	0.67	16.67	0.08
P48985_ATOH1_NGN1	Q9QX96	Sall2	7|3|11	21	7.00	3	0|0|0	1.00	1.00	1.00	1.00	1.00	70.00	0.00
P48985_ATOH1_NGN1	Q9Z1R2	Bag6	4|1|1	6	2.00	3	0|3|0	0.33	1.00	0.33	1.00	0.33	2.00	0.25
P48985_ATOH1_NGN1	Q9D937	Q9D937	1|0|1	2	0.67	3	0|0|0	0.00	0.00	0.00	0.00	0.00	6.67	0.27
P48985_ATOH1_NGN1	P56959	Fus	11|11|0	22	7.33	3	0|0|0	0.67	1.00	0.67	1.00	0.67	73.33	0.01
P48985_ATOH1_NGN1	P28798	Grn	1|0|3	4	1.33	3	0|3|0	0.33	0.99	0.33	0.99	0.33	1.33	0.25
P48985_ATOH1_NGN1	Q8K1N4	Spats2	3|6|0	9	3.00	3	0|0|0	0.67	1.00	0.67	1.00	0.67	30.00	0.03
P48985_ATOH1_NGN1	Q99JY9	Actr3	3|2|4	9	3.00	3	0|1|0	1.00	1.00	1.00	1.00	1.00	9.00	0.00
P48985_ATOH1_NGN1	Q60899	Elavl2	6|3|2	11	3.67	3	0|1|0	1.00	1.00	1.00	1.00	1.00	11.00	0.00
P48985_ATOH1_NGN1	Q00547	Hmmr	2|0|2	4	1.33	3	0|0|0	0.67	1.00	0.67	1.00	0.67	13.33	0.08
P48985_ATOH1_NGN1	Q6NZJ6	Eif4g1	29|14|3	46	15.33	3	0|0|0	1.00	1.00	1.00	1.00	1.00	153.33	0.00
P48985_ATOH1_NGN1	O70305	Atxn2	9|15|4	28	9.33	3	0|0|0	1.00	1.00	1.00	1.00	1.00	93.33	0.00
P48985_ATOH1_NGN1	Q91WN1	Dnajc9	3|1|1	5	1.67	3	0|0|0	0.33	1.00	0.33	1.00	0.33	16.67	0.13
P48985_ATOH1_NGN1	B2RY56	Rbm25	6|6|7	19	6.33	3	0|2|0	1.00	1.00	1.00	1.00	1.00	9.50	0.00
P48985_ATOH1_NGN1	P09242	Alpl	4|2|2	8	2.67	3	0|1|0	1.00	1.00	1.00	1.00	1.00	8.00	0.00
P48985_ATOH1_NGN1	Q6NZF1	Zc3h11a	10|10|2	22	7.33	3	0|0|0	1.00	1.00	1.00	1.00	1.00	73.33	0.00
P48985_ATOH1_NGN1	P59326	Ythdf1	3|3|1	7	2.33	3	0|0|0	0.67	1.00	0.67	1.00	0.67	23.33	0.04
P48985_ATOH1_NGN1	Q9JJ28	Flii	10|9|12	31	10.33	3	0|0|0	1.00	1.00	1.00	1.00	1.00	103.33	0.00
P48985_ATOH1_NGN1	P11103	Parp1	7|6|17	30	10.00	3	0|1|0	1.00	1.00	1.00	1.00	1.00	30.00	0.00
P48985_ATOH1_NGN1	P17751	Tpi1	1|2|1	4	1.33	3	0|0|0	0.33	1.00	0.33	1.00	0.33	13.33	0.16
P48985_ATOH1_NGN1	Q9QYH6	Maged1	2|1|5	8	2.67	3	0|0|0	0.67	1.00	0.67	1.00	0.67	26.67	0.05
P48985_ATOH1_NGN1	P23242	Gja1	2|1|0	3	1.00	3	0|0|0	0.33	1.00	0.33	1.00	0.33	10.00	0.16
P48985_ATOH1_NGN1	P63073	Eif4e	1|1|0	2	0.67	3	0|0|0	0.00	0.00	0.00	0.00	0.00	6.67	0.27
P48985_ATOH1_NGN1	P28659	Celf1	6|1|1	8	2.67	3	0|0|0	0.33	1.00	0.33	1.00	0.33	26.67	0.11
P48985_ATOH1_NGN1	Q9CPT5	Nop16	2|0|0	2	0.67	3	0|0|0	0.33	1.00	0.33	1.00	0.33	6.67	0.16
P48985_ATOH1_NGN1	P28656	Nap1l1	3|3|2	8	2.67	3	0|0|0	1.00	1.00	1.00	1.00	1.00	26.67	0.00
P48985_ATOH1_NGN1	Q7TPV4	Mybbp1a	14|14|5	33	11.00	3	0|0|0	1.00	1.00	1.00	1.00	1.00	110.00	0.00
P48985_ATOH1_NGN1	Q9D198	Syf2	1|0|2	3	1.00	3	0|0|0	0.33	1.00	0.33	1.00	0.33	10.00	0.16
P48985_ATOH1_NGN1	Q8BK67	Rcc2	5|1|2	8	2.67	3	0|0|0	0.67	1.00	0.67	1.00	0.67	26.67	0.05
P48985_ATOH1_NGN1	Q9D0W5	Ppil1	1|0|1	2	0.67	3	0|0|0	0.00	0.00	0.00	0.00	0.00	6.67	0.27
P48985_ATOH1_NGN1	P03975	Iap	3|1|3	7	2.33	3	0|0|0	0.67	1.00	0.67	1.00	0.67	23.33	0.04
P48985_ATOH1_NGN1	Q6NVF9	Cpsf6	6|1|3	10	3.33	3	0|0|0	0.67	1.00	0.67	1.00	0.67	33.33	0.03
P48985_ATOH1_NGN1	O55186	Cd59a	1|0|1	2	0.67	3	0|0|0	0.00	0.00	0.00	0.00	0.00	6.67	0.27
P48985_ATOH1_NGN1	Q9DCT8	Crip2	2|0|0	2	0.67	3	0|0|0	0.33	1.00	0.33	1.00	0.33	6.67	0.16
P48985_ATOH1_NGN1	Q60973	Rbbp7	3|3|0	6	2.00	3	0|0|0	0.67	1.00	0.67	1.00	0.67	20.00	0.04
P48985_ATOH1_NGN1	Q921M3	Sf3b3	6|8|4	18	6.00	3	0|0|0	1.00	1.00	1.00	1.00	1.00	60.00	0.00
P48985_ATOH1_NGN1	Q00PI9	Hnrnpul2	6|2|2	10	3.33	3	0|1|0	1.00	1.00	1.00	1.00	1.00	10.00	0.00
P48985_ATOH1_NGN1	Q62036	Cep131	1|9|8	18	6.00	3	0|0|0	0.67	1.00	0.67	1.00	0.67	60.00	0.01
P48985_ATOH1_NGN1	P11499	Hsp90ab1	5|4|4	13	4.33	3	0|0|0	1.00	1.00	1.00	1.00	1.00	43.33	0.00
P48985_ATOH1_NGN1	O88291	Znf326	1|1|1	3	1.00	3	0|1|0	0.00	0.00	0.00	0.00	0.00	3.00	0.27
P48985_ATOH1_NGN1	Q9QYC0	Add1	1|0|8	9	3.00	3	0|0|0	0.33	1.00	0.33	1.00	0.33	30.00	0.11
P48985_ATOH1_NGN1	Q8JZX4	Rbm17	2|2|1	5	1.67	3	0|0|0	0.67	1.00	0.67	1.00	0.67	16.67	0.08
P48985_ATOH1_NGN1	Q9JKK7	Tmod2	2|3|5	10	3.33	3	0|0|0	1.00	1.00	1.00	1.00	1.00	33.33	0.00
P48985_ATOH1_NGN1	Q91VR2	Atp5c1	2|3|0	5	1.67	3	0|0|0	0.67	1.00	0.67	1.00	0.67	16.67	0.06
P48985_ATOH1_NGN1	Q925I1	Atad3	3|3|5	11	3.67	3	0|0|0	1.00	1.00	1.00	1.00	1.00	36.67	0.00
P48985_ATOH1_NGN1	P05977	Myl1	1|2|2	5	1.67	3	0|1|0	0.67	1.00	0.67	1.00	0.67	5.00	0.09
P48985_ATOH1_NGN1	Q6ZQ38	Cand1	6|6|3	15	5.00	3	0|2|0	1.00	1.00	1.00	1.00	1.00	7.50	0.00
P48985_ATOH1_NGN1	Q91VN4	Chchd6	3|2|0	5	1.67	3	0|0|0	0.67	1.00	0.67	1.00	0.67	16.67	0.06
P48985_ATOH1_NGN1	Q9CYH6	Rrs1	1|0|2	3	1.00	3	0|0|0	0.33	1.00	0.33	1.00	0.33	10.00	0.16
P48985_ATOH1_NGN1	Q5SUF2	Luc7l3	3|2|1	6	2.00	3	0|0|0	0.67	1.00	0.67	1.00	0.67	20.00	0.06
P48985_ATOH1_NGN1	Q62193	Rpa2	1|1|1	3	1.00	3	0|0|0	0.00	0.00	0.00	0.00	0.00	10.00	0.27
P48985_ATOH1_NGN1	P70398	Usp9x	11|6|16	33	11.00	3	0|3|0	1.00	1.00	1.00	1.00	1.00	11.00	0.00
P48985_ATOH1_NGN1	Q920Q6	Msi2	1|0|0	1	0.33	3	0|0|0	0.00	0.00	0.00	0.00	0.00	3.33	0.27
P48985_ATOH1_NGN1	Q62318	Trim28	1|0|0	1	0.33	3	0|0|0	0.00	0.00	0.00	0.00	0.00	3.33	0.27
P48985_ATOH1_NGN1	Q8K4Z5	Sf3a1	3|2|6	11	3.67	3	0|2|0	1.00	1.00	1.00	1.00	1.00	5.50	0.00
P48985_ATOH1_NGN1	Q62311	Taf6	3|1|6	10	3.33	3	0|0|0	0.67	1.00	0.67	1.00	0.67	33.33	0.03
P48985_ATOH1_NGN1	Q9CPS7	Pno1	3|1|0	4	1.33	3	0|0|0	0.33	1.00	0.33	1.00	0.33	13.33	0.13
P48985_ATOH1_NGN1	P80318	Cct3	3|0|1	4	1.33	3	0|0|0	0.33	1.00	0.33	1.00	0.33	13.33	0.13
P48985_ATOH1_NGN1	Q9D554	Sf3a3	1|0|2	3	1.00	3	0|0|0	0.33	1.00	0.33	1.00	0.33	10.00	0.16
P48985_ATOH1_NGN1	P23949	Zfp36l2	1|0|1	2	0.67	3	0|0|0	0.00	0.00	0.00	0.00	0.00	6.67	0.27
P48985_ATOH1_NGN1	Q1PSW8	Trim71	3|7|0	10	3.33	3	0|0|0	0.67	1.00	0.67	1.00	0.67	33.33	0.03
P48985_ATOH1_NGN1	Q3UEB3	Puf60	2|0|2	4	1.33	3	0|0|0	0.67	1.00	0.67	1.00	0.67	13.33	0.08
P48985_ATOH1_NGN1	Q9JIX8	Acin1	8|3|8	19	6.33	3	2|4|0	0.95	1.00	0.95	1.00	0.95	3.17	0.00
P48985_ATOH1_NGN1	O08810	Eftud2	2|1|4	7	2.33	3	0|1|0	0.67	1.00	0.67	1.00	0.67	7.00	0.09
P48985_ATOH1_NGN1	Q9Z321	Top3b	4|2|0	6	2.00	3	0|0|0	0.67	1.00	0.67	1.00	0.67	20.00	0.06
P48985_ATOH1_NGN1	Q9CXY6	Ilf2	3|4|0	7	2.33	3	0|1|0	0.67	1.00	0.67	1.00	0.67	7.00	0.06
P48985_ATOH1_NGN1	Q62376	Snrnp70	4|2|0	6	2.00	3	0|0|0	0.67	1.00	0.67	1.00	0.67	20.00	0.06
P48985_ATOH1_NGN1	Q62189	Snrpa	1|0|0	1	0.33	3	0|0|0	0.00	0.00	0.00	0.00	0.00	3.33	0.27
P48985_ATOH1_NGN1	D3YXK2	Safb	5|6|6	17	5.67	3	0|1|0	1.00	1.00	1.00	1.00	1.00	17.00	0.00
P48985_ATOH1_NGN1	Q8BZR9	Q8BZR9	5|4|2	11	3.67	3	0|0|0	1.00	1.00	1.00	1.00	1.00	36.67	0.00
P48985_ATOH1_NGN1	P10922	H1f0	1|1|2	4	1.33	3	0|3|0	0.33	0.98	0.33	0.98	0.33	1.33	0.26
P48985_ATOH1_NGN1	Q80XI3	Eif4g3	16|5|2	23	7.67	3	0|0|0	1.00	1.00	1.00	1.00	1.00	76.67	0.00
P48985_ATOH1_NGN1	Q99NB9	Sf3b1	5|5|0	10	3.33	3	0|4|0	0.66	1.00	0.66	1.00	0.66	2.50	0.09
P48985_ATOH1_NGN1	P60843	Eif4a1	3|1|2	6	2.00	3	0|0|0	0.67	1.00	0.67	1.00	0.67	20.00	0.06
P48985_ATOH1_NGN1	Q7TMY4	Thoc7	3|0|2	5	1.67	3	0|0|0	0.67	1.00	0.67	1.00	0.67	16.67	0.06
P48985_ATOH1_NGN1	Q45KJ6	Lin28b	1|1|0	2	0.67	3	0|0|0	0.00	0.00	0.00	0.00	0.00	6.67	0.27
P48985_ATOH1_NGN1	P70445	Eif4ebp2	1|1|0	2	0.67	3	0|0|0	0.00	0.00	0.00	0.00	0.00	6.67	0.27
P48985_ATOH1_NGN1	Q91W50	Csde1	5|4|0	9	3.00	3	0|0|0	0.67	1.00	0.67	1.00	0.67	30.00	0.02
P48985_ATOH1_NGN1	Q8BYK6	Ythdf3	4|4|0	8	2.67	3	0|0|0	0.67	1.00	0.67	1.00	0.67	26.67	0.02
P48985_ATOH1_NGN1	B2RRE7	Otud4	6|0|5	11	3.67	3	0|0|0	0.67	1.00	0.67	1.00	0.67	36.67	0.01
P48985_ATOH1_NGN1	Q91YT7	Ythdf2	4|6|0	10	3.33	3	0|0|0	0.67	1.00	0.67	1.00	0.67	33.33	0.02
P48985_ATOH1_NGN1	Q3UGS4	Fam195b	1|0|0	1	0.33	3	0|0|0	0.00	0.00	0.00	0.00	0.00	3.33	0.27
P48985_ATOH1_NGN1	Q9D6V8	Paip2	1|1|0	2	0.67	3	0|0|0	0.00	0.00	0.00	0.00	0.00	6.67	0.27
P48985_ATOH1_NGN1	P97386	Lig3	4|4|8	16	5.33	3	0|0|0	1.00	1.00	1.00	1.00	1.00	53.33	0.00
P48985_ATOH1_NGN1	Q9WVM1	Racgap1	3|4|0	7	2.33	3	0|0|0	0.67	1.00	0.67	1.00	0.67	23.33	0.04
P48985_ATOH1_NGN1	Q9CRB2	Nhp2	1|1|1	3	1.00	3	0|0|0	0.00	0.00	0.00	0.00	0.00	10.00	0.27
P48985_ATOH1_NGN1	Q5SU73	Coil	2|2|5	9	3.00	3	0|0|0	1.00	1.00	1.00	1.00	1.00	30.00	0.00
P48985_ATOH1_NGN1	P23475	Xrcc6	5|1|6	12	4.00	3	0|0|0	0.67	1.00	0.67	1.00	0.67	40.00	0.01
P48985_ATOH1_NGN1	Q149G0	Q149G0	1|0|1	2	0.67	3	0|0|0	0.00	0.00	0.00	0.00	0.00	6.67	0.27
P48985_ATOH1_NGN1	Q8BHD7	Ptbp3	3|4|1	8	2.67	3	0|0|0	0.67	1.00	0.67	1.00	0.67	26.67	0.04
P48985_ATOH1_NGN1	Q9CWX9	Ddx47	1|0|1	2	0.67	3	0|0|0	0.00	0.00	0.00	0.00	0.00	6.67	0.27
P48985_ATOH1_NGN1	Q60930	Vdac2	1|0|1	2	0.67	3	0|0|0	0.00	0.00	0.00	0.00	0.00	6.67	0.27
P48985_ATOH1_NGN1	Q8C092	Taf5	3|0|0	3	1.00	3	0|0|0	0.33	1.00	0.33	1.00	0.33	10.00	0.13
P48985_ATOH1_NGN1	Q8VH51	Rbm39	3|6|1	10	3.33	3	0|0|0	0.67	1.00	0.67	1.00	0.67	33.33	0.03
P48985_ATOH1_NGN1	Q03265	Atp5a1	1|2|0	3	1.00	3	0|0|0	0.33	1.00	0.33	1.00	0.33	10.00	0.16
P48985_ATOH1_NGN1	Q9Z2Q2	Knop1	2|2|0	4	1.33	3	0|0|0	0.67	1.00	0.67	1.00	0.67	13.33	0.08
P48985_ATOH1_NGN1	Q9Z2D8	Mbd3	1|1|4	6	2.00	3	0|0|0	0.33	1.00	0.33	1.00	0.33	20.00	0.11
P48985_ATOH1_NGN1	Q6A068	Cdc5l	7|2|4	13	4.33	3	0|0|0	1.00	1.00	1.00	1.00	1.00	43.33	0.00
P48985_ATOH1_NGN1	Q9ER74	Sall1	4|3|6	13	4.33	3	0|0|0	1.00	1.00	1.00	1.00	1.00	43.33	0.00
P48985_ATOH1_NGN1	P27641	Xrcc5	4|0|3	7	2.33	3	0|0|0	0.67	1.00	0.67	1.00	0.67	23.33	0.04
P48985_ATOH1_NGN1	P61161	Actr2	1|2|3	6	2.00	3	0|0|0	0.67	1.00	0.67	1.00	0.67	20.00	0.06
P48985_ATOH1_NGN1	Q9R0L6	Pcm1	3|11|6	20	6.67	3	0|0|0	1.00	1.00	1.00	1.00	1.00	66.67	0.00
P48985_ATOH1_NGN1	Q9CPP0	Npm3	1|1|0	2	0.67	3	0|0|0	0.00	0.00	0.00	0.00	0.00	6.67	0.27
P48985_ATOH1_NGN1	Q6PAL0	Bend3	2|0|6	8	2.67	3	0|0|0	0.67	1.00	0.67	1.00	0.67	26.67	0.05
P48985_ATOH1_NGN1	Q9DC51	Gnai3	1|0|2	3	1.00	3	0|0|0	0.33	1.00	0.33	1.00	0.33	10.00	0.16
P48985_ATOH1_NGN1	E9Q5G3	Kif23	6|3|0	9	3.00	3	0|0|0	0.67	1.00	0.67	1.00	0.67	30.00	0.03
P48985_ATOH1_NGN1	Q9D1H7	Get4	1|0|0	1	0.33	3	0|1|2	0.00	0.00	0.00	0.00	0.00	0.33	0.27
P48985_ATOH1_NGN1	Q6NV83	U2surp	3|1|2	6	2.00	3	0|0|0	0.67	1.00	0.67	1.00	0.67	20.00	0.06
P48985_ATOH1_NGN1	E9Q5K9	Ythdc1	2|3|1	6	2.00	3	0|0|0	0.67	1.00	0.67	1.00	0.67	20.00	0.06
P48985_ATOH1_NGN1	Q6PDQ2	Chd4	3|5|12	20	6.67	3	0|0|0	1.00	1.00	1.00	1.00	1.00	66.67	0.00
P48985_ATOH1_NGN1	Q9Z0N1	Eif2s3x	1|1|0	2	0.67	3	0|0|0	0.00	0.00	0.00	0.00	0.00	6.67	0.27
P48985_ATOH1_NGN1	Q9QZH3	Ppie	1|0|0	1	0.33	3	0|0|0	0.00	0.00	0.00	0.00	0.00	3.33	0.27
P48985_ATOH1_NGN1	Q9CZ91	Srfbp1	2|0|1	3	1.00	3	0|0|0	0.33	1.00	0.33	1.00	0.33	10.00	0.16
P48985_ATOH1_NGN1	Q6PHU5	Sort1	1|0|1	2	0.67	3	0|0|0	0.00	0.00	0.00	0.00	0.00	6.67	0.27
P48985_ATOH1_NGN1	Q9D6Z1	Nop56	1|2|0	3	1.00	3	0|0|0	0.33	1.00	0.33	1.00	0.33	10.00	0.16
P48985_ATOH1_NGN1	Q8C0L9	Gpcpd1	1|0|1	2	0.67	3	0|0|0	0.00	0.00	0.00	0.00	0.00	6.67	0.27
P48985_ATOH1_NGN1	Q6P4T2	Snrnp200	6|5|3	14	4.67	3	0|0|0	1.00	1.00	1.00	1.00	1.00	46.67	0.00
P48985_ATOH1_NGN1	Q6ZWS8	Spop	2|0|0	2	0.67	3	0|0|0	0.33	1.00	0.33	1.00	0.33	6.67	0.16
P48985_ATOH1_NGN1	Q9WUA3	Pfkp	5|3|2	10	3.33	3	0|0|0	1.00	1.00	1.00	1.00	1.00	33.33	0.00
P48985_ATOH1_NGN1	Q8BIG4	Fbxo28	1|0|1	2	0.67	3	0|0|0	0.00	0.00	0.00	0.00	0.00	6.67	0.27
P48985_ATOH1_NGN1	Q8CJ67	Stau2	4|2|0	6	2.00	3	0|0|0	0.67	1.00	0.67	1.00	0.67	20.00	0.06
P48985_ATOH1_NGN1	Q810D6	Grwd1	2|0|0	2	0.67	3	0|0|0	0.33	1.00	0.33	1.00	0.33	6.67	0.16
P48985_ATOH1_NGN1	Q3UYV9	Ncbp1	3|0|1	4	1.33	3	0|0|0	0.33	1.00	0.33	1.00	0.33	13.33	0.13
P48985_ATOH1_NGN1	Q9D898	Arpc5l	1|0|1	2	0.67	3	0|0|0	0.00	0.00	0.00	0.00	0.00	6.67	0.27
P48985_ATOH1_NGN1	P63094	Gnas	1|1|2	4	1.33	3	0|0|0	0.33	1.00	0.33	1.00	0.33	13.33	0.16
P48985_ATOH1_NGN1	Q6Y7W8	Gigyf2	2|1|1	4	1.33	3	0|4|0	0.32	0.96	0.32	0.96	0.32	1.00	0.26
P48985_ATOH1_NGN1	O70311	Nmt2	2|3|1	6	2.00	3	0|0|0	0.67	1.00	0.67	1.00	0.67	20.00	0.06
P48985_ATOH1_NGN1	O55176	Pja1	1|1|2	4	1.33	3	0|0|0	0.33	1.00	0.33	1.00	0.33	13.33	0.16
P48985_ATOH1_NGN1	Q3TJZ6	Fam98a	3|1|0	4	1.33	3	0|0|0	0.33	1.00	0.33	1.00	0.33	13.33	0.13
P48985_ATOH1_NGN1	Q8K2H1	Pphln1	1|2|1	4	1.33	3	0|0|0	0.33	1.00	0.33	1.00	0.33	13.33	0.16
P48985_ATOH1_NGN1	Q9ER69	Wtap	1|0|1	2	0.67	3	0|0|0	0.00	0.00	0.00	0.00	0.00	6.67	0.27
P48985_ATOH1_NGN1	Q8VC70	Rbms2	2|1|0	3	1.00	3	0|0|0	0.33	1.00	0.33	1.00	0.33	10.00	0.16
P48985_ATOH1_NGN1	Q9R0Q6	Arpc1a	1|1|0	2	0.67	3	0|0|0	0.00	0.00	0.00	0.00	0.00	6.67	0.27
P48985_ATOH1_NGN1	P16546	Sptan1	1|2|14	17	5.67	3	0|0|0	0.67	1.00	0.67	1.00	0.67	56.67	0.05
P48985_ATOH1_NGN1	Q91WJ7	Spats2l	2|0|0	2	0.67	3	0|0|0	0.33	1.00	0.33	1.00	0.33	6.67	0.16
P48985_ATOH1_NGN1	Q99PV0	Prpf8	2|0|4	6	2.00	3	0|0|0	0.67	1.00	0.67	1.00	0.67	20.00	0.06
P48985_ATOH1_NGN1	P21956	Mfge8	3|0|2	5	1.67	3	0|0|0	0.67	1.00	0.67	1.00	0.67	16.67	0.06
P48985_ATOH1_NGN1	Q61545	Ewsr1	2|3|0	5	1.67	3	0|0|0	0.67	1.00	0.67	1.00	0.67	16.67	0.06
P48985_ATOH1_NGN1	Q3UJB9	Edc4	5|4|2	11	3.67	3	0|0|0	1.00	1.00	1.00	1.00	1.00	36.67	0.00
P48985_ATOH1_NGN1	O08579	Emd	1|0|0	1	0.33	3	0|0|0	0.00	0.00	0.00	0.00	0.00	3.33	0.27
P48985_ATOH1_NGN1	P28667	Marcksl1	1|1|1	3	1.00	3	0|0|0	0.00	0.00	0.00	0.00	0.00	10.00	0.27
P48985_ATOH1_NGN1	Q64337	Sqstm1	1|0|1	2	0.67	3	0|0|0	0.00	0.00	0.00	0.00	0.00	6.67	0.27
P48985_ATOH1_NGN1	Q9R0A1	Clcn2	1|1|1	3	1.00	3	0|2|2	0.00	0.00	0.00	0.00	0.00	0.75	0.27
P48985_ATOH1_NGN1	Q91WK2	Eif3h	3|2|2	7	2.33	3	0|0|0	1.00	1.00	1.00	1.00	1.00	23.33	0.00
P48985_ATOH1_NGN1	Q922V4	Plrg1	1|0|0	1	0.33	3	0|0|0	0.00	0.00	0.00	0.00	0.00	3.33	0.27
P48985_ATOH1_NGN1	P80206	Otx2	1|0|1	2	0.67	3	0|0|0	0.00	0.00	0.00	0.00	0.00	6.67	0.27
P48985_ATOH1_NGN1	Q9JM76	Arpc3	1|1|0	2	0.67	3	0|0|0	0.00	0.00	0.00	0.00	0.00	6.67	0.27
P48985_ATOH1_NGN1	Q6NSQ7	Ltv1	2|0|0	2	0.67	3	0|0|0	0.33	1.00	0.33	1.00	0.33	6.67	0.16
P48985_ATOH1_NGN1	Q91WJ8	Fubp1	2|0|0	2	0.67	3	0|0|0	0.33	1.00	0.33	1.00	0.33	6.67	0.16
P48985_ATOH1_NGN1	Q8CH25	Sltm	1|2|1	4	1.33	3	0|1|0	0.33	1.00	0.33	1.00	0.33	4.00	0.25
P48985_ATOH1_NGN1	P56671	Maz	3|0|0	3	1.00	3	0|0|0	0.33	1.00	0.33	1.00	0.33	10.00	0.13
P48985_ATOH1_NGN1	Q9D0R4	Ddx56	2|1|1	4	1.33	3	0|0|0	0.33	1.00	0.33	1.00	0.33	13.33	0.16
P48985_ATOH1_NGN1	P19182	Ifrd1	1|0|0	1	0.33	3	0|0|0	0.00	0.00	0.00	0.00	0.00	3.33	0.27
P48985_ATOH1_NGN1	P04104	Krt1	2|3|2	7	2.33	3	1|4|4	0.00	0.00	0.00	0.00	0.00	0.78	0.27
P48985_ATOH1_NGN1	Q9D845	Tex9	1|2|1	4	1.33	3	0|0|0	0.33	1.00	0.33	1.00	0.33	13.33	0.16
P48985_ATOH1_NGN1	Q8BTV2	Cpsf7	1|0|1	2	0.67	3	0|0|0	0.00	0.00	0.00	0.00	0.00	6.67	0.27
P48985_ATOH1_NGN1	Q61474	Msi1	1|0|0	1	0.33	3	0|0|0	0.00	0.00	0.00	0.00	0.00	3.33	0.27
P48985_ATOH1_NGN1	Q80YR5	Safb2	1|2|0	3	1.00	3	0|0|0	0.33	1.00	0.33	1.00	0.33	10.00	0.16
P48985_ATOH1_NGN1	Q80U78	Pum1	3|2|1	6	2.00	3	0|0|0	0.67	1.00	0.67	1.00	0.67	20.00	0.06
P48985_ATOH1_NGN1	O09106	Hdac1	4|1|0	5	1.67	3	0|0|0	0.33	1.00	0.33	1.00	0.33	16.67	0.11
P48985_ATOH1_NGN1	P58252	Eef2	1|1|0	2	0.67	3	0|0|0	0.00	0.00	0.00	0.00	0.00	6.67	0.27
P48985_ATOH1_NGN1	Q62261	Sptbn1	3|1|8	12	4.00	3	0|0|0	0.67	1.00	0.67	1.00	0.67	40.00	0.03
P48985_ATOH1_NGN1	Q9JJ48	Zc3h8	1|0|1	2	0.67	3	0|0|0	0.00	0.00	0.00	0.00	0.00	6.67	0.27
P48985_ATOH1_NGN1	Q91YK2	Rrp1b	1|1|0	2	0.67	3	0|0|0	0.00	0.00	0.00	0.00	0.00	6.67	0.27
P48985_ATOH1_NGN1	Q8R0F5	Rbmx2	2|3|0	5	1.67	3	0|0|0	0.67	1.00	0.67	1.00	0.67	16.67	0.06
P48985_ATOH1_NGN1	Q9D7Z3	Nol7	1|0|0	1	0.33	3	0|0|0	0.00	0.00	0.00	0.00	0.00	3.33	0.27
P48985_ATOH1_NGN1	Q3UKJ7	Smu1	3|1|1	5	1.67	3	0|0|0	0.33	1.00	0.33	1.00	0.33	16.67	0.13
P48985_ATOH1_NGN1	Q99LX5	Mmtag2	1|2|0	3	1.00	3	0|0|0	0.33	1.00	0.33	1.00	0.33	10.00	0.16
P48985_ATOH1_NGN1	Q8R3N6	Thoc1	1|3|2	6	2.00	3	0|0|0	0.67	1.00	0.67	1.00	0.67	20.00	0.06
P48985_ATOH1_NGN1	Q6DVA0	Lemd2	1|1|0	2	0.67	3	0|0|0	0.00	0.00	0.00	0.00	0.00	6.67	0.27
P48985_ATOH1_NGN1	Q61286	Tcf12	2|1|1	4	1.33	3	0|0|0	0.33	1.00	0.33	1.00	0.33	13.33	0.16
P48985_ATOH1_NGN1	P39061	Col18a1	3|1|4	8	2.67	3	0|0|0	0.67	1.00	0.67	1.00	0.67	26.67	0.04
P48985_ATOH1_NGN1	Q8BGY2	Eif5a2	1|0|0	1	0.33	3	0|0|0	0.00	0.00	0.00	0.00	0.00	3.33	0.27
P48985_ATOH1_NGN1	Q3UV17	Krt76	1|1|1	3	1.00	3	1|1|2	0.00	0.00	0.00	0.00	0.00	0.75	0.27
P48985_ATOH1_NGN1	O88532	Zfr	1|0|1	2	0.67	3	0|0|0	0.00	0.00	0.00	0.00	0.00	6.67	0.27
P48985_ATOH1_NGN1	Q922K7	Nop2	1|0|0	1	0.33	3	0|0|0	0.00	0.00	0.00	0.00	0.00	3.33	0.27
P48985_ATOH1_NGN1	B1AZI6	Thoc2	1|1|2	4	1.33	3	0|2|1	0.32	0.97	0.32	0.97	0.32	1.33	0.26
P48985_ATOH1_NGN1	Q8K2T8	Paf1	1|0|1	2	0.67	3	0|0|0	0.00	0.00	0.00	0.00	0.00	6.67	0.27
P48985_ATOH1_NGN1	Q0P678	Zc3h18	2|2|1	5	1.67	3	0|0|0	0.67	1.00	0.67	1.00	0.67	16.67	0.08
P48985_ATOH1_NGN1	Q922P9	Glyr1	1|0|0	1	0.33	3	0|0|0	0.00	0.00	0.00	0.00	0.00	3.33	0.27
P48985_ATOH1_NGN1	Q9QXK7	Cpsf3	1|2|1	4	1.33	3	0|0|0	0.33	1.00	0.33	1.00	0.33	13.33	0.16
P48985_ATOH1_NGN1	Q9CZX5	Pinx1	1|0|0	1	0.33	3	0|0|0	0.00	0.00	0.00	0.00	0.00	3.33	0.27
P48985_ATOH1_NGN1	Q6A0A2	Larp4b	2|4|0	6	2.00	3	0|0|0	0.67	1.00	0.67	1.00	0.67	20.00	0.06
P48985_ATOH1_NGN1	P62259	Ywhae	1|1|0	2	0.67	3	0|0|0	0.00	0.00	0.00	0.00	0.00	6.67	0.27
P48985_ATOH1_NGN1	Q9Z1M8	Ik	3|1|0	4	1.33	3	0|0|0	0.33	1.00	0.33	1.00	0.33	13.33	0.13
P48985_ATOH1_NGN1	Q9WUM5	Suclg1	1|0|0	1	0.33	3	0|0|0	0.00	0.00	0.00	0.00	0.00	3.33	0.27
P48985_ATOH1_NGN1	Q8BSY0	Asph	1|0|0	1	0.33	3	0|0|0	0.00	0.00	0.00	0.00	0.00	3.33	0.27
P48985_ATOH1_NGN1	Q9WU40	Lemd3	2|0|3	5	1.67	3	0|0|0	0.67	1.00	0.67	1.00	0.67	16.67	0.06
P48985_ATOH1_NGN1	Q8C7Q4	Rbm4	1|0|0	1	0.33	3	0|0|0	0.00	0.00	0.00	0.00	0.00	3.33	0.27
P48985_ATOH1_NGN1	Q8VC31	Ccdc9	1|3|0	4	1.33	3	0|0|0	0.33	1.00	0.33	1.00	0.33	13.33	0.13
P48985_ATOH1_NGN1	Q6PG16	Hjurp	2|1|0	3	1.00	3	0|0|0	0.33	1.00	0.33	1.00	0.33	10.00	0.16
P48985_ATOH1_NGN1	P97868	Rbbp6	2|4|0	6	2.00	3	0|0|0	0.67	1.00	0.67	1.00	0.67	20.00	0.06
P48985_ATOH1_NGN1	Q9JJT9	Phax	1|0|0	1	0.33	3	0|0|0	0.00	0.00	0.00	0.00	0.00	3.33	0.27
P48985_ATOH1_NGN1	P58501	Paxbp1	2|1|0	3	1.00	3	0|0|0	0.33	1.00	0.33	1.00	0.33	10.00	0.16
P48985_ATOH1_NGN1	Q9Z1Q9	Vars	1|0|0	1	0.33	3	0|0|0	0.00	0.00	0.00	0.00	0.00	3.33	0.27
P48985_ATOH1_NGN1	Q68FD5	Cltc	1|3|2	6	2.00	3	0|0|0	0.67	1.00	0.67	1.00	0.67	20.00	0.06
P48985_ATOH1_NGN1	Q8BIF9	Znf787	1|0|0	1	0.33	3	0|0|0	0.00	0.00	0.00	0.00	0.00	3.33	0.27
P48985_ATOH1_NGN1	Q80X73	Pelo	1|2|1	4	1.33	3	0|0|0	0.33	1.00	0.33	1.00	0.33	13.33	0.16
P48985_ATOH1_NGN1	P61965	Wdr5	1|0|1	2	0.67	3	0|0|0	0.00	0.00	0.00	0.00	0.00	6.67	0.27
P48985_ATOH1_NGN1	Q62018	Ctr9	2|2|0	4	1.33	3	0|0|0	0.67	1.00	0.67	1.00	0.67	13.33	0.08
P48985_ATOH1_NGN1	Q9JMB0	Gkap1	1|0|0	1	0.33	3	0|0|0	0.00	0.00	0.00	0.00	0.00	3.33	0.27
P48985_ATOH1_NGN1	Q8BJ05	Zc3h14	1|0|0	1	0.33	3	0|1|0	0.00	0.00	0.00	0.00	0.00	1.00	0.27
P48985_ATOH1_NGN1	Q6ZWX6	Eif2s1	1|1|0	2	0.67	3	0|0|0	0.00	0.00	0.00	0.00	0.00	6.67	0.27
P48985_ATOH1_NGN1	Q91W59	Rbms1	1|1|0	2	0.67	3	0|0|0	0.00	0.00	0.00	0.00	0.00	6.67	0.27
P48985_ATOH1_NGN1	Q99LC2	Cstf1	1|0|0	1	0.33	3	0|0|0	0.00	0.00	0.00	0.00	0.00	3.33	0.27
P48985_ATOH1_NGN1	B1AQ75	Krt36	1|0|2	3	1.00	3	0|0|0	0.33	1.00	0.33	1.00	0.33	10.00	0.16
P48985_ATOH1_NGN1	Q8BG95	Ppp1r12b	1|3|0	4	1.33	3	0|0|0	0.33	1.00	0.33	1.00	0.33	13.33	0.13
P48985_ATOH1_NGN1	Q99JX7	Nxf1	1|0|0	1	0.33	3	0|0|0	0.00	0.00	0.00	0.00	0.00	3.33	0.27
P48985_ATOH1_NGN1	Q99J95	Cdk9	1|1|1	3	1.00	3	0|0|0	0.00	0.00	0.00	0.00	0.00	10.00	0.27
P48985_ATOH1_NGN1	Q9ERH6	Moap1	1|0|0	1	0.33	3	0|0|0	0.00	0.00	0.00	0.00	0.00	3.33	0.27
P48985_ATOH1_NGN1	Q80VI1	Trim56	6|3|3	12	4.00	3	0|0|0	1.00	1.00	1.00	1.00	1.00	40.00	0.00
P48985_ATOH1_NGN1	Q61768	Kif5b	3|1|2	6	2.00	3	0|0|0	0.67	1.00	0.67	1.00	0.67	20.00	0.06
P48985_ATOH1_NGN1	Q9D842	Aplf	1|1|1	3	1.00	3	0|0|0	0.00	0.00	0.00	0.00	0.00	10.00	0.27
P48985_ATOH1_NGN1	Q8BGH2	Samm50	1|0|0	1	0.33	3	0|0|0	0.00	0.00	0.00	0.00	0.00	3.33	0.27
P48985_ATOH1_NGN1	O54941	Smarce1	1|0|0	1	0.33	3	0|0|0	0.00	0.00	0.00	0.00	0.00	3.33	0.27
P48985_ATOH1_NGN1	P30415	Nktr	2|0|0	2	0.67	3	0|0|0	0.33	1.00	0.33	1.00	0.33	6.67	0.16
P48985_ATOH1_NGN1	Q8K4F6	Nsun5	2|0|0	2	0.67	3	0|0|0	0.33	1.00	0.33	1.00	0.33	6.67	0.16
P48985_ATOH1_NGN1	Q8JZQ9	Eif3b	1|1|1	3	1.00	3	0|0|0	0.00	0.00	0.00	0.00	0.00	10.00	0.27
P48985_ATOH1_NGN1	Q99KG3	Rbm10	1|1|0	2	0.67	3	0|0|0	0.00	0.00	0.00	0.00	0.00	6.67	0.27
P48985_ATOH1_NGN1	Q9EPU4	Cpsf1	3|1|0	4	1.33	3	0|0|0	0.33	1.00	0.33	1.00	0.33	13.33	0.13
P48985_ATOH1_NGN1	Q3UHC0	Tnrc6c	5|3|2	10	3.33	3	0|0|0	1.00	1.00	1.00	1.00	1.00	33.33	0.00
P48985_ATOH1_NGN1	A2AJK6	Chd7	1|2|4	7	2.33	3	0|0|0	0.67	1.00	0.67	1.00	0.67	23.33	0.06
P48985_ATOH1_NGN1	Q9D2E2	Toe1	1|1|1	3	1.00	3	0|0|0	0.00	0.00	0.00	0.00	0.00	10.00	0.27
P48985_ATOH1_NGN1	A2AR02	Ppig	1|1|0	2	0.67	3	0|0|0	0.00	0.00	0.00	0.00	0.00	6.67	0.27
P48985_ATOH1_NGN1	P70399	Tp53bp1	1|0|1	2	0.67	3	0|0|0	0.00	0.00	0.00	0.00	0.00	6.67	0.27
P48985_ATOH1_NGN1	Q6ZPZ3	Zc3h4	1|0|1	2	0.67	3	0|0|0	0.00	0.00	0.00	0.00	0.00	6.67	0.27
P48985_ATOH1_NGN1	Q8VDM6	Hnrnpul1	1|0|1	2	0.67	3	0|0|0	0.00	0.00	0.00	0.00	0.00	6.67	0.27
P48985_ATOH1_NGN1	Q8C5N3	Cwc22	1|1|0	2	0.67	3	0|0|0	0.00	0.00	0.00	0.00	0.00	6.67	0.27
P48985_ATOH1_NGN1	O08582	Gtpbp1	1|1|0	2	0.67	3	0|0|0	0.00	0.00	0.00	0.00	0.00	6.67	0.27
P48985_ATOH1_NGN1	Q3UQV5	Kbtbd8	2|0|1	3	1.00	3	0|0|0	0.33	1.00	0.33	1.00	0.33	10.00	0.16
P48985_ATOH1_NGN1	Q61687	Atrx	1|1|5	7	2.33	3	0|0|0	0.33	1.00	0.33	1.00	0.33	23.33	0.11
P48985_ATOH1_NGN1	O70157	Top3a	1|2|0	3	1.00	3	0|0|0	0.33	1.00	0.33	1.00	0.33	10.00	0.16
P48985_ATOH1_NGN1	Q8BFQ4	Wdr82	2|1|0	3	1.00	3	0|0|0	0.33	1.00	0.33	1.00	0.33	10.00	0.16
P48985_ATOH1_NGN1	P01872	Ighm	1|1|0	2	0.67	3	0|0|0	0.00	0.00	0.00	0.00	0.00	6.67	0.27
P48985_ATOH1_NGN1	Q8BZ47	Znf609	1|1|2	4	1.33	3	0|0|0	0.33	1.00	0.33	1.00	0.33	13.33	0.16
P48985_ATOH1_NGN1	Q7TSI0	Znf12	1|0|1	2	0.67	3	0|0|0	0.00	0.00	0.00	0.00	0.00	6.67	0.27
P48985_ATOH1_NGN1	Q8R080	Gtse1	1|0|0	1	0.33	3	0|0|0	0.00	0.00	0.00	0.00	0.00	3.33	0.27
P48985_ATOH1_NGN1	Q05CL8	Larp7	1|0|0	1	0.33	3	0|0|0	0.00	0.00	0.00	0.00	0.00	3.33	0.27
P48985_ATOH1_NGN1	Q6PDM1	Msl1	1|0|0	1	0.33	3	0|0|0	0.00	0.00	0.00	0.00	0.00	3.33	0.27
P48985_ATOH1_NGN1	Q8CFC7	Clasrp	1|0|0	1	0.33	3	0|0|0	0.00	0.00	0.00	0.00	0.00	3.33	0.27
P48985_ATOH1_NGN1	P28334	Htr1b	1|0|0	1	0.33	3	0|0|0	0.00	0.00	0.00	0.00	0.00	3.33	0.27
P48985_ATOH1_NGN1	Q3UHK8	Tnrc6a	3|2|0	5	1.67	3	0|0|0	0.67	1.00	0.67	1.00	0.67	16.67	0.06
P48985_ATOH1_NGN1	Q9DBE9	Ftsj3	1|1|0	2	0.67	3	0|0|0	0.00	0.00	0.00	0.00	0.00	6.67	0.27
P48985_ATOH1_NGN1	Q6A0A9	FAM120A	1|0|0	1	0.33	3	0|0|0	0.00	0.00	0.00	0.00	0.00	3.33	0.27
P48985_ATOH1_NGN1	A2BDX3	Mocs3	1|2|2	5	1.67	3	2|3|0	0.53	0.79	0.53	0.79	0.53	1.00	0.10
P48985_ATOH1_NGN1	Q61602	Gli3	1|2|2	5	1.67	3	0|0|0	0.67	1.00	0.67	1.00	0.67	16.67	0.08
P48985_ATOH1_NGN1	Q9EQ61	Pes1	3|3|1	7	2.33	3	0|0|0	0.67	1.00	0.67	1.00	0.67	23.33	0.04
P48985_ATOH1_NGN1	Q8JZM7	Cdc73	1|0|0	1	0.33	3	0|0|0	0.00	0.00	0.00	0.00	0.00	3.33	0.27
P48985_ATOH1_NGN1	Q5SX39	Myh4	2|1|0	3	1.00	3	0|1|0	0.33	1.00	0.33	1.00	0.33	3.00	0.25
P48985_ATOH1_NGN1	Q8VHR5	Gatad2b	1|1|0	2	0.67	3	0|0|0	0.00	0.00	0.00	0.00	0.00	6.67	0.27
P48985_ATOH1_NGN1	Q8BFU3	Rnf214	1|1|2	4	1.33	3	0|0|0	0.33	1.00	0.33	1.00	0.33	13.33	0.16
P48985_ATOH1_NGN1	Q8CHY6	Gatad2a	1|0|0	1	0.33	3	0|0|0	0.00	0.00	0.00	0.00	0.00	3.33	0.27
P48985_ATOH1_NGN1	Q9D454	Q9D454	1|0|0	1	0.33	3	0|0|0	0.00	0.00	0.00	0.00	0.00	3.33	0.27
P48985_ATOH1_NGN1	P03966	Mycn	1|0|0	1	0.33	3	0|0|0	0.00	0.00	0.00	0.00	0.00	3.33	0.27
P48985_ATOH1_NGN1	B1AQJ2	Usp36	1|1|2	4	1.33	3	0|0|0	0.33	1.00	0.33	1.00	0.33	13.33	0.16
P48985_ATOH1_NGN1	Q6EJB6	Utp14b	1|0|0	1	0.33	3	0|0|0	0.00	0.00	0.00	0.00	0.00	3.33	0.27
P48985_ATOH1_NGN1	Q8C052	Map1s	1|0|0	1	0.33	3	0|0|0	0.00	0.00	0.00	0.00	0.00	3.33	0.27
P48985_ATOH1_NGN1	O88286	Wiz	1|0|2	3	1.00	3	0|0|0	0.33	1.00	0.33	1.00	0.33	10.00	0.16
P48985_ATOH1_NGN1	Q8CGY8	Ogt	1|0|0	1	0.33	3	0|0|0	0.00	0.00	0.00	0.00	0.00	3.33	0.27
P48985_ATOH1_NGN1	E0CZ16	Klhl3	1|0|0	1	0.33	3	0|0|0	0.00	0.00	0.00	0.00	0.00	3.33	0.27
P48985_ATOH1_NGN1	A2AQP0	Myh7b	3|3|0	6	2.00	3	0|0|0	0.67	1.00	0.67	1.00	0.67	20.00	0.04
P48985_ATOH1_NGN1	B2RQC6	Cad	1|1|2	4	1.33	3	0|0|0	0.33	1.00	0.33	1.00	0.33	13.33	0.16
P48985_ATOH1_NGN1	Q14AX6	Cdk12	1|0|0	1	0.33	3	0|0|0	0.00	0.00	0.00	0.00	0.00	3.33	0.27
P48985_ATOH1_NGN1	Q80UV9	Taf1	1|0|1	2	0.67	3	0|0|0	0.00	0.00	0.00	0.00	0.00	6.67	0.27
P48985_ATOH1_NGN1	P54728	Rad23b	1|0|1	2	0.67	3	0|0|0	0.00	0.00	0.00	0.00	0.00	6.67	0.27
P48985_ATOH1_NGN1	D3Z6Q9	Bin2	1|0|1	2	0.67	3	0|0|0	0.00	0.00	0.00	0.00	0.00	6.67	0.27
P48985_ATOH1_NGN1	Q640P2	Angptl1	1|0|0	1	0.33	3	0|0|0	0.00	0.00	0.00	0.00	0.00	3.33	0.27
P48985_ATOH1_NGN1	Q64464	Cyp3a13	1|0|0	1	0.33	3	0|0|0	0.00	0.00	0.00	0.00	0.00	3.33	0.27
P48985_ATOH1_NGN1	A4QPC6	Btn2a2	1|0|0	1	0.33	3	0|0|0	0.00	0.00	0.00	0.00	0.00	3.33	0.27
P48985_ATOH1_NGN1	Q924K8	Mta3	1|0|0	1	0.33	3	0|0|0	0.00	0.00	0.00	0.00	0.00	3.33	0.27
P48985_ATOH1_NGN1	Q80WQ8	Mis18bp1	1|0|0	1	0.33	3	0|0|0	0.00	0.00	0.00	0.00	0.00	3.33	0.27
P48985_ATOH1_NGN1	Q61464	Znf638	1|2|0	3	1.00	3	0|0|0	0.33	1.00	0.33	1.00	0.33	10.00	0.16
P48985_ATOH1_NGN1	Q61543	Glg1	1|0|0	1	0.33	3	0|0|0	0.00	0.00	0.00	0.00	0.00	3.33	0.27
P48985_ATOH1_NGN1	Q9DBR1	Xrn2	1|1|0	2	0.67	3	0|0|0	0.00	0.00	0.00	0.00	0.00	6.67	0.27
P48985_ATOH1_NGN1	Q80TV8	Clasp1	1|1|0	2	0.67	3	0|0|0	0.00	0.00	0.00	0.00	0.00	6.67	0.27
P48985_ATOH1_NGN1	Q91VY5	Kdm4b	2|0|0	2	0.67	3	0|0|0	0.33	1.00	0.33	1.00	0.33	6.67	0.16
P48985_ATOH1_NGN1	B2RRE4	Znf518b	1|0|0	1	0.33	3	0|0|0	0.00	0.00	0.00	0.00	0.00	3.33	0.27
P48985_ATOH1_NGN1	Q5HZG4	Taf3	1|0|0	1	0.33	3	0|0|0	0.00	0.00	0.00	0.00	0.00	3.33	0.27
P48985_ATOH1_NGN1	P70403	Cux1	1|0|0	1	0.33	3	0|0|0	0.00	0.00	0.00	0.00	0.00	3.33	0.27
P48985_ATOH1_NGN1	Q99K90	Tab2	1|0|0	1	0.33	3	0|0|0	0.00	0.00	0.00	0.00	0.00	3.33	0.27
P48985_ATOH1_NGN1	Q69ZL1	Fgd6	1|0|0	1	0.33	3	0|0|0	0.00	0.00	0.00	0.00	0.00	3.33	0.27
P48985_ATOH1_NGN1	Q9Z103	Adnp	1|1|0	2	0.67	3	0|0|0	0.00	0.00	0.00	0.00	0.00	6.67	0.27
P48985_ATOH1_NGN1	Q9DBM1	Gpatch1	1|0|0	1	0.33	3	0|0|0	0.00	0.00	0.00	0.00	0.00	3.33	0.27
P48985_ATOH1_NGN1	Q8BX17	Gemin5	1|0|0	1	0.33	3	0|0|0	0.00	0.00	0.00	0.00	0.00	3.33	0.27
P48985_ATOH1_NGN1	Q6PR54	Rif1	1|0|1	2	0.67	3	0|0|0	0.00	0.00	0.00	0.00	0.00	6.67	0.27
P48985_ATOH1_NGN1	Q99NH0	Ankrd17	1|1|0	2	0.67	3	0|0|0	0.00	0.00	0.00	0.00	0.00	6.67	0.27
P48985_ATOH1_NGN1	Q9ERK4	Cse1l	1|1|0	2	0.67	3	0|0|0	0.00	0.00	0.00	0.00	0.00	6.67	0.27
P48985_ATOH1_NGN1	O35382	Exoc4	1|0|0	1	0.33	3	0|0|0	0.00	0.00	0.00	0.00	0.00	3.33	0.27
P48985_ATOH1_NGN1	Q61329	Zfhx3	1|0|0	1	0.33	3	0|0|0	0.00	0.00	0.00	0.00	0.00	3.33	0.27
P48985_ATOH1_NGN1	O88466	Znf106	2|0|0	2	0.67	3	0|0|0	0.33	1.00	0.33	1.00	0.33	6.67	0.16
P48985_ATOH1_NGN1	Q3UKK2	Ceacam5	1|0|0	1	0.33	3	0|0|0	0.00	0.00	0.00	0.00	0.00	3.33	0.27
P48985_ATOH1_NGN1	Q641K1	Agtpbp1	1|0|0	1	0.33	3	0|0|0	0.00	0.00	0.00	0.00	0.00	3.33	0.27
P48985_ATOH1_NGN1	Q61315	Apc	1|1|1	3	1.00	3	0|0|0	0.00	0.00	0.00	0.00	0.00	10.00	0.27
P48985_ATOH1_NGN1	Q62234	Myom1	1|0|0	1	0.33	3	0|0|0	0.00	0.00	0.00	0.00	0.00	3.33	0.27
P48985_ATOH1_NGN1	Q6A078	Cep290	1|0|1	2	0.67	3	0|0|0	0.00	0.00	0.00	0.00	0.00	6.67	0.27
P48985_ATOH1_NGN1	Q925B0	Pawr	0|2|4	6	2.00	3	0|0|0	0.67	1.00	0.67	1.00	0.67	20.00	0.06
P48985_ATOH1_NGN1	Q91XV3	Basp1	0|6|2	8	2.67	3	0|0|0	0.67	1.00	0.67	1.00	0.67	26.67	0.05
P48985_ATOH1_NGN1	P63168	Dynll1	0|2|2	4	1.33	3	0|0|0	0.67	1.00	0.67	1.00	0.67	13.33	0.08
P48985_ATOH1_NGN1	P68433	Hist1h3a	0|4|2	6	2.00	3	0|1|0	0.67	1.00	0.67	1.00	0.67	6.00	0.09
P48985_ATOH1_NGN1	P02301	H3f3c	0|4|2	6	2.00	3	0|0|0	0.67	1.00	0.67	1.00	0.67	20.00	0.06
P48985_ATOH1_NGN1	P62984	Uba52	0|2|0	2	0.67	3	0|1|0	0.33	1.00	0.33	1.00	0.33	2.00	0.25
P48985_ATOH1_NGN1	Q60598	Cttn	0|1|7	8	2.67	3	0|0|0	0.33	1.00	0.33	1.00	0.33	26.67	0.11
P48985_ATOH1_NGN1	P62878	Rbx1	0|1|1	2	0.67	3	0|0|0	0.00	0.00	0.00	0.00	0.00	6.67	0.27
P48985_ATOH1_NGN1	P62141	Ppp1cb	0|2|2	4	1.33	3	0|0|0	0.67	1.00	0.67	1.00	0.67	13.33	0.08
P48985_ATOH1_NGN1	Q62203	Sf3a2	0|2|1	3	1.00	3	0|0|0	0.33	1.00	0.33	1.00	0.33	10.00	0.16
P48985_ATOH1_NGN1	Q80SZ7	Gng5	0|1|0	1	0.33	3	0|0|0	0.00	0.00	0.00	0.00	0.00	3.33	0.27
P48985_ATOH1_NGN1	P48962	Slc25a4	0|2|3	5	1.67	3	0|0|0	0.67	1.00	0.67	1.00	0.67	16.67	0.06
P48985_ATOH1_NGN1	Q9CQ49	Ncbp2	0|1|0	1	0.33	3	0|0|0	0.00	0.00	0.00	0.00	0.00	3.33	0.27
P48985_ATOH1_NGN1	Q922Q4	Pycr2	0|3|0	3	1.00	3	0|0|0	0.33	1.00	0.33	1.00	0.33	10.00	0.13
P48985_ATOH1_NGN1	Q9CYR0	Ssbp1	0|2|1	3	1.00	3	0|2|0	0.33	0.99	0.33	0.99	0.33	1.50	0.25
P48985_ATOH1_NGN1	Q3UL36	Arglu1	0|1|1	2	0.67	3	0|0|0	0.00	0.00	0.00	0.00	0.00	6.67	0.27
P48985_ATOH1_NGN1	Q7TSZ8	Nacc1	0|2|0	2	0.67	3	0|0|0	0.33	1.00	0.33	1.00	0.33	6.67	0.16
P48985_ATOH1_NGN1	P81269	Atf1	0|1|1	2	0.67	3	0|0|0	0.00	0.00	0.00	0.00	0.00	6.67	0.27
P48985_ATOH1_NGN1	P61957	Sumo2	0|1|0	1	0.33	3	0|0|0	0.00	0.00	0.00	0.00	0.00	3.33	0.27
P48985_ATOH1_NGN1	P59999	Arpc4	0|2|1	3	1.00	3	0|0|0	0.33	1.00	0.33	1.00	0.33	10.00	0.16
P48985_ATOH1_NGN1	Q9D4J1	Efhd1	0|1|1	2	0.67	3	0|0|0	0.00	0.00	0.00	0.00	0.00	6.67	0.27
P48985_ATOH1_NGN1	Q61189	Clns1a	0|1|0	1	0.33	3	0|0|0	0.00	0.00	0.00	0.00	0.00	3.33	0.27
P48985_ATOH1_NGN1	Q9QY39	Pdzd4	0|1|2	3	1.00	3	0|0|0	0.33	1.00	0.33	1.00	0.33	10.00	0.16
P48985_ATOH1_NGN1	Q05816	Fabp5	0|1|0	1	0.33	3	0|0|0	0.00	0.00	0.00	0.00	0.00	3.33	0.27
P48985_ATOH1_NGN1	P63087	Ppp1cc	0|1|1	2	0.67	3	0|0|0	0.00	0.00	0.00	0.00	0.00	6.67	0.27
P48985_ATOH1_NGN1	P62137	Ppp1ca	0|2|2	4	1.33	3	0|0|0	0.67	1.00	0.67	1.00	0.67	13.33	0.08
P48985_ATOH1_NGN1	E9QAG8	Znf431	0|2|0	2	0.67	3	0|0|0	0.33	1.00	0.33	1.00	0.33	6.67	0.16
P48985_ATOH1_NGN1	Q9DBY8	Nvl	0|1|2	3	1.00	3	0|0|0	0.33	1.00	0.33	1.00	0.33	10.00	0.16
P48985_ATOH1_NGN1	P54227	Stmn1	0|1|0	1	0.33	3	0|0|0	0.00	0.00	0.00	0.00	0.00	3.33	0.27
P48985_ATOH1_NGN1	Q07104	Gdf3	0|1|0	1	0.33	3	0|0|0	0.00	0.00	0.00	0.00	0.00	3.33	0.27
P48985_ATOH1_NGN1	Q8BHS3	Rbm22	0|1|0	1	0.33	3	0|0|0	0.00	0.00	0.00	0.00	0.00	3.33	0.27
P48985_ATOH1_NGN1	Q6PGG6	Gnl3l	0|3|0	3	1.00	3	0|0|0	0.33	1.00	0.33	1.00	0.33	10.00	0.13
P48985_ATOH1_NGN1	Q01853	Vcp	0|3|0	3	1.00	3	0|0|0	0.33	1.00	0.33	1.00	0.33	10.00	0.13
P48985_ATOH1_NGN1	P63037	Dnaja1	0|3|0	3	1.00	3	0|0|0	0.33	1.00	0.33	1.00	0.33	10.00	0.13
P48985_ATOH1_NGN1	P57780	Actn4	0|2|3	5	1.67	3	0|0|0	0.67	1.00	0.67	1.00	0.67	16.67	0.06
P48985_ATOH1_NGN1	Q9D880	Timm50	0|1|0	1	0.33	3	0|0|0	0.00	0.00	0.00	0.00	0.00	3.33	0.27
P48985_ATOH1_NGN1	Q9CQ22	Lamtor1	0|1|1	2	0.67	3	0|0|0	0.00	0.00	0.00	0.00	0.00	6.67	0.27
P48985_ATOH1_NGN1	Q8CI11	Gnl3	0|1|0	1	0.33	3	0|0|0	0.00	0.00	0.00	0.00	0.00	3.33	0.27
P48985_ATOH1_NGN1	O35218	Cpsf2	0|1|0	1	0.33	3	0|0|0	0.00	0.00	0.00	0.00	0.00	3.33	0.27
P48985_ATOH1_NGN1	Q8K2F8	Lsm14a	0|1|3	4	1.33	3	0|0|0	0.33	1.00	0.33	1.00	0.33	13.33	0.13
P48985_ATOH1_NGN1	Q9CQB2	Fam195a	0|1|0	1	0.33	3	0|0|0	0.00	0.00	0.00	0.00	0.00	3.33	0.27
P48985_ATOH1_NGN1	Q9WV55	Vapa	0|2|0	2	0.67	3	0|0|0	0.33	1.00	0.33	1.00	0.33	6.67	0.16
P48985_ATOH1_NGN1	P80314	Cct2	0|2|0	2	0.67	3	0|0|0	0.33	1.00	0.33	1.00	0.33	6.67	0.16
P48985_ATOH1_NGN1	Q9ESX5	Dkc1	0|3|0	3	1.00	3	0|0|0	0.33	1.00	0.33	1.00	0.33	10.00	0.13
P48985_ATOH1_NGN1	P51655	Gpc4	0|1|0	1	0.33	3	0|0|0	0.00	0.00	0.00	0.00	0.00	3.33	0.27
P48985_ATOH1_NGN1	Q8K4L3	Svil	0|6|5	11	3.67	3	0|0|0	0.67	1.00	0.67	1.00	0.67	36.67	0.01
P48985_ATOH1_NGN1	O70194	Eif3d	0|1|0	1	0.33	3	0|0|0	0.00	0.00	0.00	0.00	0.00	3.33	0.27
P48985_ATOH1_NGN1	Q9EQH4	Taf8	0|1|1	2	0.67	3	0|0|0	0.00	0.00	0.00	0.00	0.00	6.67	0.27
P48985_ATOH1_NGN1	P23708	Nfya	0|1|0	1	0.33	3	0|0|0	0.00	0.00	0.00	0.00	0.00	3.33	0.27
P48985_ATOH1_NGN1	Q5SSI6	Utp18	0|2|0	2	0.67	3	0|0|0	0.33	1.00	0.33	1.00	0.33	6.67	0.16
P48985_ATOH1_NGN1	P08043	Zfp2	0|2|0	2	0.67	3	0|0|0	0.33	1.00	0.33	1.00	0.33	6.67	0.16
P48985_ATOH1_NGN1	Q9CXS4	Cenpv	0|1|0	1	0.33	3	0|0|0	0.00	0.00	0.00	0.00	0.00	3.33	0.27
P48985_ATOH1_NGN1	Q9QXA5	Lsm4	0|1|0	1	0.33	3	0|0|0	0.00	0.00	0.00	0.00	0.00	3.33	0.27
P48985_ATOH1_NGN1	Q9D4J7	Phf6	0|1|0	1	0.33	3	0|0|0	0.00	0.00	0.00	0.00	0.00	3.33	0.27
P48985_ATOH1_NGN1	Q9JLV6	Pnkp	0|1|2	3	1.00	3	0|0|0	0.33	1.00	0.33	1.00	0.33	10.00	0.16
P48985_ATOH1_NGN1	Q9CQU1	Mfap1	0|1|0	1	0.33	3	0|0|0	0.00	0.00	0.00	0.00	0.00	3.33	0.27
P48985_ATOH1_NGN1	P11983	Tcp1	0|2|1	3	1.00	3	0|0|0	0.33	1.00	0.33	1.00	0.33	10.00	0.16
P48985_ATOH1_NGN1	O88700	Blm	0|1|1	2	0.67	3	0|0|0	0.00	0.00	0.00	0.00	0.00	6.67	0.27
P48985_ATOH1_NGN1	Q8BJ37	Tdp1	0|2|0	2	0.67	3	0|0|0	0.33	1.00	0.33	1.00	0.33	6.67	0.16
P48985_ATOH1_NGN1	Q6PAM1	Txlna	0|1|0	1	0.33	3	0|0|0	0.00	0.00	0.00	0.00	0.00	3.33	0.27
P48985_ATOH1_NGN1	Q9D0F6	Rfc5	0|1|1	2	0.67	3	0|0|0	0.00	0.00	0.00	0.00	0.00	6.67	0.27
P48985_ATOH1_NGN1	Q8K0H5	Taf10	0|1|0	1	0.33	3	0|0|0	0.00	0.00	0.00	0.00	0.00	3.33	0.27
P48985_ATOH1_NGN1	Q9WTX6	Cul1	0|1|2	3	1.00	3	0|0|0	0.33	1.00	0.33	1.00	0.33	10.00	0.16
P48985_ATOH1_NGN1	P53986	Slc16a1	0|1|0	1	0.33	3	0|0|0	0.00	0.00	0.00	0.00	0.00	3.33	0.27
P48985_ATOH1_NGN1	Q8K363	Ddx18	0|1|0	1	0.33	3	0|0|0	0.00	0.00	0.00	0.00	0.00	3.33	0.27
P48985_ATOH1_NGN1	Q9JKV1	Adrm1	0|2|0	2	0.67	3	0|0|0	0.33	1.00	0.33	1.00	0.33	6.67	0.16
P48985_ATOH1_NGN1	Q9CY66	Gar1	0|1|1	2	0.67	3	0|0|0	0.00	0.00	0.00	0.00	0.00	6.67	0.27
P48985_ATOH1_NGN1	Q8R3C6	Rbm19	0|1|0	1	0.33	3	0|0|0	0.00	0.00	0.00	0.00	0.00	3.33	0.27
P48985_ATOH1_NGN1	Q8BJA3	Hmbox1	0|1|0	1	0.33	3	0|0|0	0.00	0.00	0.00	0.00	0.00	3.33	0.27
P48985_ATOH1_NGN1	Q8CBY1	Samd4a	0|2|1	3	1.00	3	0|0|0	0.33	1.00	0.33	1.00	0.33	10.00	0.16
P48985_ATOH1_NGN1	Q3THS6	Mat2a	0|1|0	1	0.33	3	0|0|0	0.00	0.00	0.00	0.00	0.00	3.33	0.27
P48985_ATOH1_NGN1	Q60722	Tcf4	0|1|1	2	0.67	3	0|0|0	0.00	0.00	0.00	0.00	0.00	6.67	0.27
P48985_ATOH1_NGN1	Q99KK2	Cmas	0|1|0	1	0.33	3	0|0|0	0.00	0.00	0.00	0.00	0.00	3.33	0.27
P48985_ATOH1_NGN1	P35601	Rfc1	0|2|0	2	0.67	3	0|0|0	0.33	1.00	0.33	1.00	0.33	6.67	0.16
P48985_ATOH1_NGN1	P13020	Gsn	0|2|1	3	1.00	3	0|0|0	0.33	1.00	0.33	1.00	0.33	10.00	0.16
P48985_ATOH1_NGN1	Q9CQI7	Snrpb2	0|1|1	2	0.67	3	0|0|0	0.00	0.00	0.00	0.00	0.00	6.67	0.27
P48985_ATOH1_NGN1	Q9CYC6	Dcp2	0|1|0	1	0.33	3	0|0|0	0.00	0.00	0.00	0.00	0.00	3.33	0.27
P48985_ATOH1_NGN1	Q3UH68	Limch1	0|2|1	3	1.00	3	0|0|0	0.33	1.00	0.33	1.00	0.33	10.00	0.16
P48985_ATOH1_NGN1	P23249	Mov10	0|3|0	3	1.00	3	0|0|0	0.33	1.00	0.33	1.00	0.33	10.00	0.13
P48985_ATOH1_NGN1	Q8R4U7	Luzp1	0|1|1	2	0.67	3	0|0|0	0.00	0.00	0.00	0.00	0.00	6.67	0.27
P48985_ATOH1_NGN1	Q8CGB3	Uaca	0|2|1	3	1.00	3	0|0|0	0.33	1.00	0.33	1.00	0.33	10.00	0.16
P48985_ATOH1_NGN1	Q9D8C3	Alg13	0|2|0	2	0.67	3	0|0|0	0.33	1.00	0.33	1.00	0.33	6.67	0.16
P48985_ATOH1_NGN1	E9Q634	Myo1e	0|1|1	2	0.67	3	0|0|0	0.00	0.00	0.00	0.00	0.00	6.67	0.27
P48985_ATOH1_NGN1	Q8R2U0	Seh1l	0|1|0	1	0.33	3	0|0|0	0.00	0.00	0.00	0.00	0.00	3.33	0.27
P48985_ATOH1_NGN1	Q60900	Elavl3	0|1|0	1	0.33	3	0|0|0	0.00	0.00	0.00	0.00	0.00	3.33	0.27
P48985_ATOH1_NGN1	Q62191	Trim21	0|2|0	2	0.67	3	0|0|0	0.33	1.00	0.33	1.00	0.33	6.67	0.16
P48985_ATOH1_NGN1	Q3UMQ8	Naf1	0|1|0	1	0.33	3	0|0|0	0.00	0.00	0.00	0.00	0.00	3.33	0.27
P48985_ATOH1_NGN1	P52293	Kpna2	0|1|0	1	0.33	3	0|0|0	0.00	0.00	0.00	0.00	0.00	3.33	0.27
P48985_ATOH1_NGN1	Q61753	Phgdh	0|2|0	2	0.67	3	0|0|0	0.33	1.00	0.33	1.00	0.33	6.67	0.16
P48985_ATOH1_NGN1	Q6DFW4	Nop58	0|1|1	2	0.67	3	0|0|0	0.00	0.00	0.00	0.00	0.00	6.67	0.27
P48985_ATOH1_NGN1	P57724	Pcbp4	0|1|0	1	0.33	3	0|0|0	0.00	0.00	0.00	0.00	0.00	3.33	0.27
P48985_ATOH1_NGN1	Q5NCC3	Trim41	0|1|0	1	0.33	3	0|0|0	0.00	0.00	0.00	0.00	0.00	3.33	0.27
P48985_ATOH1_NGN1	Q99LH1	Gnl2	0|1|1	2	0.67	3	0|0|0	0.00	0.00	0.00	0.00	0.00	6.67	0.27
P48985_ATOH1_NGN1	Q5NCR9	Nsrp1	0|1|0	1	0.33	3	0|0|0	0.00	0.00	0.00	0.00	0.00	3.33	0.27
P48985_ATOH1_NGN1	Q99MN1	Kars	0|2|0	2	0.67	3	0|0|0	0.33	1.00	0.33	1.00	0.33	6.67	0.16
P48985_ATOH1_NGN1	Q8BP92	Rcn2	0|1|0	1	0.33	3	0|0|0	0.00	0.00	0.00	0.00	0.00	3.33	0.27
P48985_ATOH1_NGN1	Q80TJ7	Phf8	0|1|0	1	0.33	3	0|0|0	0.00	0.00	0.00	0.00	0.00	3.33	0.27
P48985_ATOH1_NGN1	Q80SY5	Prpf38b	0|2|0	2	0.67	3	0|0|0	0.33	1.00	0.33	1.00	0.33	6.67	0.16
P48985_ATOH1_NGN1	Q05512	Mark2	0|2|0	2	0.67	3	0|0|0	0.33	1.00	0.33	1.00	0.33	6.67	0.16
P48985_ATOH1_NGN1	Q8BI72	Cdkn2aip	0|1|0	1	0.33	3	0|0|0	0.00	0.00	0.00	0.00	0.00	3.33	0.27
P48985_ATOH1_NGN1	Q9DAJ2	Tekt1	0|1|0	1	0.33	3	0|0|0	0.00	0.00	0.00	0.00	0.00	3.33	0.27
P48985_ATOH1_NGN1	Q6P5B0	Rrp12	0|2|0	2	0.67	3	0|0|0	0.33	1.00	0.33	1.00	0.33	6.67	0.16
P48985_ATOH1_NGN1	Q5U4C1	Gprasp1	0|1|0	1	0.33	3	0|0|0	0.00	0.00	0.00	0.00	0.00	3.33	0.27
P48985_ATOH1_NGN1	Q8VDF2	Uhrf1	0|1|0	1	0.33	3	0|0|0	0.00	0.00	0.00	0.00	0.00	3.33	0.27
P48985_ATOH1_NGN1	Q8VDG3	Parn	0|1|0	1	0.33	3	0|0|0	0.00	0.00	0.00	0.00	0.00	3.33	0.27
P48985_ATOH1_NGN1	Q99KG5	Lsr	0|1|0	1	0.33	3	0|0|0	0.00	0.00	0.00	0.00	0.00	3.33	0.27
P48985_ATOH1_NGN1	Q6A065	Cep170	0|1|0	1	0.33	3	0|1|0	0.00	0.00	0.00	0.00	0.00	1.00	0.27
P48985_ATOH1_NGN1	Q9Z315	Sart1	0|1|0	1	0.33	3	0|0|0	0.00	0.00	0.00	0.00	0.00	3.33	0.27
P48985_ATOH1_NGN1	Q99MX0	Tktl1	0|1|0	1	0.33	3	0|0|0	0.00	0.00	0.00	0.00	0.00	3.33	0.27
P48985_ATOH1_NGN1	P22682	Cbl	0|1|0	1	0.33	3	0|0|0	0.00	0.00	0.00	0.00	0.00	3.33	0.27
P48985_ATOH1_NGN1	Q9ESV0	Ddx24	0|1|0	1	0.33	3	0|0|0	0.00	0.00	0.00	0.00	0.00	3.33	0.27
P48985_ATOH1_NGN1	P28740	Kif2a	0|1|0	1	0.33	3	0|0|0	0.00	0.00	0.00	0.00	0.00	3.33	0.27
P48985_ATOH1_NGN1	Q02248	Ctnnb1	0|1|1	2	0.67	3	0|0|0	0.00	0.00	0.00	0.00	0.00	6.67	0.27
P48985_ATOH1_NGN1	O70551	Srpk1	0|1|0	1	0.33	3	0|0|0	0.00	0.00	0.00	0.00	0.00	3.33	0.27
P48985_ATOH1_NGN1	O08784	Tcof1	0|1|0	1	0.33	3	0|0|0	0.00	0.00	0.00	0.00	0.00	3.33	0.27
P48985_ATOH1_NGN1	G5E8Z2	Taf4b	0|1|1	2	0.67	3	0|0|0	0.00	0.00	0.00	0.00	0.00	6.67	0.27
P48985_ATOH1_NGN1	O08934	Uncx	0|2|0	2	0.67	3	0|0|0	0.33	1.00	0.33	1.00	0.33	6.67	0.16
P48985_ATOH1_NGN1	Q9DBH0	Wwp2	0|1|0	1	0.33	3	0|0|0	0.00	0.00	0.00	0.00	0.00	3.33	0.27
P48985_ATOH1_NGN1	Q9ESC8	Aff4	0|1|0	1	0.33	3	0|0|0	0.00	0.00	0.00	0.00	0.00	3.33	0.27
P48985_ATOH1_NGN1	Q8K083	Znf536	0|1|0	1	0.33	3	0|0|0	0.00	0.00	0.00	0.00	0.00	3.33	0.27
P48985_ATOH1_NGN1	P34960	Mmp12	0|1|0	1	0.33	3	0|0|0	0.00	0.00	0.00	0.00	0.00	3.33	0.27
P48985_ATOH1_NGN1	Q05A80	Caprin2	0|1|0	1	0.33	3	0|0|0	0.00	0.00	0.00	0.00	0.00	3.33	0.27
P48985_ATOH1_NGN1	Q8K4L0	Ddx54	0|1|0	1	0.33	3	0|0|0	0.00	0.00	0.00	0.00	0.00	3.33	0.27
P48985_ATOH1_NGN1	Q9JJY4	Ddx20	0|1|0	1	0.33	3	0|0|0	0.00	0.00	0.00	0.00	0.00	3.33	0.27
P48985_ATOH1_NGN1	Q922U1	Prpf3	0|1|0	1	0.33	3	0|0|0	0.00	0.00	0.00	0.00	0.00	3.33	0.27
P48985_ATOH1_NGN1	Q8R1B4	Eif3c	0|1|0	1	0.33	3	0|0|0	0.00	0.00	0.00	0.00	0.00	3.33	0.27
P48985_ATOH1_NGN1	Q6A4J8	Usp7	0|1|0	1	0.33	3	0|0|0	0.00	0.00	0.00	0.00	0.00	3.33	0.27
P48985_ATOH1_NGN1	Q8K4G5	Ablim1	0|1|0	1	0.33	3	0|0|0	0.00	0.00	0.00	0.00	0.00	3.33	0.27
P48985_ATOH1_NGN1	Q9QXX4	Slc25a13	0|1|0	1	0.33	3	0|0|0	0.00	0.00	0.00	0.00	0.00	3.33	0.27
P48985_ATOH1_NGN1	Q921F4	Hnrnpll	0|1|0	1	0.33	3	0|0|0	0.00	0.00	0.00	0.00	0.00	3.33	0.27
P48985_ATOH1_NGN1	Q3TKT4	Smarca4	0|2|1	3	1.00	3	0|0|0	0.33	1.00	0.33	1.00	0.33	10.00	0.16
P48985_ATOH1_NGN1	Q80UF4	Sdccag8	0|1|0	1	0.33	3	0|0|0	0.00	0.00	0.00	0.00	0.00	3.33	0.27
P48985_ATOH1_NGN1	Q8C167	Prepl	0|1|0	1	0.33	3	0|0|0	0.00	0.00	0.00	0.00	0.00	3.33	0.27
P48985_ATOH1_NGN1	P59470	Polr3b	0|1|0	1	0.33	3	0|0|0	0.00	0.00	0.00	0.00	0.00	3.33	0.27
P48985_ATOH1_NGN1	Q8CE22	Dmtf1	0|1|0	1	0.33	3	0|0|0	0.00	0.00	0.00	0.00	0.00	3.33	0.27
P48985_ATOH1_NGN1	Q7TPD1	Fbxo11	0|1|0	1	0.33	3	0|0|0	0.00	0.00	0.00	0.00	0.00	3.33	0.27
P48985_ATOH1_NGN1	P97496	Smarcc1	0|1|0	1	0.33	3	0|0|0	0.00	0.00	0.00	0.00	0.00	3.33	0.27
P48985_ATOH1_NGN1	Q4U4S6	Xirp2	0|1|0	1	0.33	3	0|0|0	0.00	0.00	0.00	0.00	0.00	3.33	0.27
P48985_ATOH1_NGN1	Q8K400	Stxbp5	0|1|0	1	0.33	3	0|0|0	0.00	0.00	0.00	0.00	0.00	3.33	0.27
P48985_ATOH1_NGN1	Q6PFD9	Nup98	0|1|0	1	0.33	3	0|0|0	0.00	0.00	0.00	0.00	0.00	3.33	0.27
P48985_ATOH1_NGN1	Q9EP53	Tsc1	0|1|0	1	0.33	3	0|0|0	0.00	0.00	0.00	0.00	0.00	3.33	0.27
P48985_ATOH1_NGN1	P20357	Map2	0|1|0	1	0.33	3	0|0|0	0.00	0.00	0.00	0.00	0.00	3.33	0.27
P48985_ATOH1_NGN1	P55014	Slc12a1	0|1|0	1	0.33	3	0|0|0	0.00	0.00	0.00	0.00	0.00	3.33	0.27
P48985_ATOH1_NGN1	Q8BI22	Cep128	0|1|0	1	0.33	3	0|0|0	0.00	0.00	0.00	0.00	0.00	3.33	0.27
P48985_ATOH1_NGN1	Q61191	Hcfc1	0|1|0	1	0.33	3	0|0|0	0.00	0.00	0.00	0.00	0.00	3.33	0.27
P48985_ATOH1_NGN1	E9PZM4	Chd2	0|1|0	1	0.33	3	0|0|0	0.00	0.00	0.00	0.00	0.00	3.33	0.27
P48985_ATOH1_NGN1	Q05793	Hspg2	0|1|0	1	0.33	3	0|0|0	0.00	0.00	0.00	0.00	0.00	3.33	0.27
P48985_ATOH1_NGN1	Q9QXS1	Plec	0|1|0	1	0.33	3	0|0|0	0.00	0.00	0.00	0.00	0.00	3.33	0.27
P48985_ATOH1_NGN1	Q9Z329	Itpr2	0|1|0	1	0.33	3	0|0|0	0.00	0.00	0.00	0.00	0.00	3.33	0.27
P48985_ATOH1_NGN1	Q70FJ1	Akap9	0|1|0	1	0.33	3	0|0|0	0.00	0.00	0.00	0.00	0.00	3.33	0.27
P48985_ATOH1_NGN1	P63213	Gng2	0|0|3	3	1.00	3	0|0|0	0.33	1.00	0.33	1.00	0.33	10.00	0.13
P48985_ATOH1_NGN1	Q6PGH1	Bud31	0|0|1	1	0.33	3	0|0|0	0.00	0.00	0.00	0.00	0.00	3.33	0.27
P48985_ATOH1_NGN1	Q8R344	Ccdc12	0|0|1	1	0.33	3	0|0|0	0.00	0.00	0.00	0.00	0.00	3.33	0.27
P48985_ATOH1_NGN1	P59708	Sf3b6	0|0|1	1	0.33	3	0|1|0	0.00	0.00	0.00	0.00	0.00	1.00	0.27
P48985_ATOH1_NGN1	P57784	Snrpa1	0|0|2	2	0.67	3	0|0|0	0.33	1.00	0.33	1.00	0.33	6.67	0.16
P48985_ATOH1_NGN1	Q9CQF3	Nudt21	0|0|1	1	0.33	3	0|0|0	0.00	0.00	0.00	0.00	0.00	3.33	0.27
P48985_ATOH1_NGN1	P68040	Gnb2l1	0|0|1	1	0.33	3	0|0|0	0.00	0.00	0.00	0.00	0.00	3.33	0.27
P48985_ATOH1_NGN1	Q9CX48	Zcchc10	0|0|1	1	0.33	3	0|0|0	0.00	0.00	0.00	0.00	0.00	3.33	0.27
P48985_ATOH1_NGN1	Q3UGC7	Eif3j1	0|0|1	1	0.33	3	0|0|0	0.00	0.00	0.00	0.00	0.00	3.33	0.27
P48985_ATOH1_NGN1	Q8BX22	Sall4	0|0|5	5	1.67	3	0|0|0	0.33	1.00	0.33	1.00	0.33	16.67	0.11
P48985_ATOH1_NGN1	Q9WV32	Arpc1b	0|0|2	2	0.67	3	0|0|0	0.33	1.00	0.33	1.00	0.33	6.67	0.16
P48985_ATOH1_NGN1	Q9JHS9	Cwc15	0|0|1	1	0.33	3	0|0|0	0.00	0.00	0.00	0.00	0.00	3.33	0.27
P48985_ATOH1_NGN1	O88441	Mtx2	0|0|2	2	0.67	3	0|0|0	0.33	1.00	0.33	1.00	0.33	6.67	0.16
P48985_ATOH1_NGN1	O35207	Cdk2ap1	0|0|1	1	0.33	3	0|0|0	0.00	0.00	0.00	0.00	0.00	3.33	0.27
P48985_ATOH1_NGN1	Q8K409	Polb	0|0|2	2	0.67	3	0|0|0	0.33	1.00	0.33	1.00	0.33	6.67	0.16
P48985_ATOH1_NGN1	Q61595	Ktn1	0|0|2	2	0.67	3	0|0|0	0.33	1.00	0.33	1.00	0.33	6.67	0.16
P48985_ATOH1_NGN1	O88653	Lamtor3	0|0|1	1	0.33	3	0|0|0	0.00	0.00	0.00	0.00	0.00	3.33	0.27
P48985_ATOH1_NGN1	Q99LV7	Pigx	0|0|1	1	0.33	3	0|0|0	0.00	0.00	0.00	0.00	0.00	3.33	0.27
P48985_ATOH1_NGN1	Q5XJE5	Leo1	0|0|3	3	1.00	3	0|0|0	0.33	1.00	0.33	1.00	0.33	10.00	0.13
P48985_ATOH1_NGN1	Q922Q8	Lrrc59	0|0|1	1	0.33	3	0|0|0	0.00	0.00	0.00	0.00	0.00	3.33	0.27
P48985_ATOH1_NGN1	O35144	Terf2	0|0|2	2	0.67	3	0|0|0	0.33	1.00	0.33	1.00	0.33	6.67	0.16
P48985_ATOH1_NGN1	O88685	Psmc3	0|0|1	1	0.33	3	0|0|0	0.00	0.00	0.00	0.00	0.00	3.33	0.27
P48985_ATOH1_NGN1	Q9CZT6	Cmss1	0|0|1	1	0.33	3	0|0|0	0.00	0.00	0.00	0.00	0.00	3.33	0.27
P48985_ATOH1_NGN1	Q3MI48	Jsrp1	0|0|1	1	0.33	3	0|0|0	0.00	0.00	0.00	0.00	0.00	3.33	0.27
P48985_ATOH1_NGN1	Q91YU6	Lzts2	0|0|1	1	0.33	3	0|0|0	0.00	0.00	0.00	0.00	0.00	3.33	0.27
P48985_ATOH1_NGN1	O88507	Cntfr	0|0|2	2	0.67	3	0|0|0	0.33	1.00	0.33	1.00	0.33	6.67	0.16
P48985_ATOH1_NGN1	P97801	Smn1	0|0|1	1	0.33	3	0|0|0	0.00	0.00	0.00	0.00	0.00	3.33	0.27
P48985_ATOH1_NGN1	Q9QZM0	Ubqln2	0|0|1	1	0.33	3	0|1|0	0.00	0.00	0.00	0.00	0.00	1.00	0.27
P48985_ATOH1_NGN1	Q99LI9	Clp1	0|0|1	1	0.33	3	0|0|0	0.00	0.00	0.00	0.00	0.00	3.33	0.27
P48985_ATOH1_NGN1	Q64331	Myo6	0|0|3	3	1.00	3	0|0|0	0.33	1.00	0.33	1.00	0.33	10.00	0.13
P48985_ATOH1_NGN1	Q9QYJ0	Dnaja2	0|0|1	1	0.33	3	0|0|0	0.00	0.00	0.00	0.00	0.00	3.33	0.27
P48985_ATOH1_NGN1	Q9D075	Trmt10b	0|0|1	1	0.33	3	0|0|0	0.00	0.00	0.00	0.00	0.00	3.33	0.27
P48985_ATOH1_NGN1	P70168	Kpnb1	0|0|1	1	0.33	3	0|0|0	0.00	0.00	0.00	0.00	0.00	3.33	0.27
P48985_ATOH1_NGN1	Q8K3J5	Znf131	0|0|1	1	0.33	3	0|0|0	0.00	0.00	0.00	0.00	0.00	3.33	0.27
P48985_ATOH1_NGN1	Q8BUN5	Smad3	0|0|1	1	0.33	3	0|0|0	0.00	0.00	0.00	0.00	0.00	3.33	0.27
P48985_ATOH1_NGN1	O08715	Akap1	0|0|1	1	0.33	3	0|0|0	0.00	0.00	0.00	0.00	0.00	3.33	0.27
P48985_ATOH1_NGN1	Q811S7	Ubp1	0|0|1	1	0.33	3	0|0|0	0.00	0.00	0.00	0.00	0.00	3.33	0.27
P48985_ATOH1_NGN1	Q8VCW8	Acsf2	0|0|1	1	0.33	3	0|0|0	0.00	0.00	0.00	0.00	0.00	3.33	0.27
P48985_ATOH1_NGN1	Q9JKX4	Aatf	0|0|1	1	0.33	3	0|0|0	0.00	0.00	0.00	0.00	0.00	3.33	0.27
P48985_ATOH1_NGN1	P39447	Tjp1	0|0|2	2	0.67	3	0|0|0	0.33	1.00	0.33	1.00	0.33	6.67	0.16
P48985_ATOH1_NGN1	P34927	Asgr1	0|0|1	1	0.33	3	0|0|0	0.00	0.00	0.00	0.00	0.00	3.33	0.27
P48985_ATOH1_NGN1	Q9JM55	Tob2	0|0|1	1	0.33	3	0|0|0	0.00	0.00	0.00	0.00	0.00	3.33	0.27
P48985_ATOH1_NGN1	Q8R000	Slc51a	0|0|1	1	0.33	3	0|0|0	0.00	0.00	0.00	0.00	0.00	3.33	0.27
P48985_ATOH1_NGN1	Q08297	Rad51	0|0|1	1	0.33	3	0|0|0	0.00	0.00	0.00	0.00	0.00	3.33	0.27
P48985_ATOH1_NGN1	Q8BZX4	Srek1	0|0|1	1	0.33	3	0|0|0	0.00	0.00	0.00	0.00	0.00	3.33	0.27
P48985_ATOH1_NGN1	Q3UJV1	Ccdc61	0|0|1	1	0.33	3	0|0|0	0.00	0.00	0.00	0.00	0.00	3.33	0.27
P48985_ATOH1_NGN1	Q8K371	Amotl2	0|0|1	1	0.33	3	0|0|0	0.00	0.00	0.00	0.00	0.00	3.33	0.27
P48985_ATOH1_NGN1	P59242	Cgn	0|0|1	1	0.33	3	0|0|0	0.00	0.00	0.00	0.00	0.00	3.33	0.27
P48985_ATOH1_NGN1	Q07076	Anxa7	0|0|1	1	0.33	3	0|0|0	0.00	0.00	0.00	0.00	0.00	3.33	0.27
P48985_ATOH1_NGN1	Q9WV30	Nfat5	0|0|4	4	1.33	3	0|0|0	0.33	1.00	0.33	1.00	0.33	13.33	0.11
P48985_ATOH1_NGN1	Q91XA9	Chia	0|0|1	1	0.33	3	0|0|0	0.00	0.00	0.00	0.00	0.00	3.33	0.27
P48985_ATOH1_NGN1	Q9CYA6	Zcchc8	0|0|1	1	0.33	3	0|0|0	0.00	0.00	0.00	0.00	0.00	3.33	0.27
P48985_ATOH1_NGN1	Q3V1V3	Esf1	0|0|1	1	0.33	3	0|0|0	0.00	0.00	0.00	0.00	0.00	3.33	0.27
P48985_ATOH1_NGN1	Q09324	Gcnt1	0|0|1	1	0.33	3	0|0|0	0.00	0.00	0.00	0.00	0.00	3.33	0.27
P48985_ATOH1_NGN1	O88413	Tulp3	0|0|1	1	0.33	3	0|0|0	0.00	0.00	0.00	0.00	0.00	3.33	0.27
P48985_ATOH1_NGN1	Q9QX47	Son	0|0|1	1	0.33	3	0|0|0	0.00	0.00	0.00	0.00	0.00	3.33	0.27
P48985_ATOH1_NGN1	Q8VCS3	Fam20b	0|0|1	1	0.33	3	0|0|0	0.00	0.00	0.00	0.00	0.00	3.33	0.27
P48985_ATOH1_NGN1	P59328	Wdhd1	0|0|1	1	0.33	3	0|0|0	0.00	0.00	0.00	0.00	0.00	3.33	0.27
P48985_ATOH1_NGN1	Q9JMH9	Myo18a	0|0|1	1	0.33	3	0|0|0	0.00	0.00	0.00	0.00	0.00	3.33	0.27
P48985_ATOH1_NGN1	A2AUC9	Klhl41	0|0|1	1	0.33	3	0|0|0	0.00	0.00	0.00	0.00	0.00	3.33	0.27
P48985_ATOH1_NGN1	Q9DCD2	Xab2	0|0|1	1	0.33	3	0|0|0	0.00	0.00	0.00	0.00	0.00	3.33	0.27
P48985_ATOH1_NGN1	Q7TMX5	Shq1	0|0|1	1	0.33	3	0|0|0	0.00	0.00	0.00	0.00	0.00	3.33	0.27
P48985_ATOH1_NGN1	F8VPU2	Farp1	0|0|2	2	0.67	3	0|0|0	0.33	1.00	0.33	1.00	0.33	6.67	0.16
P48985_ATOH1_NGN1	Q920B9	Supt16h	0|0|2	2	0.67	3	0|0|0	0.33	1.00	0.33	1.00	0.33	6.67	0.16
P48985_ATOH1_NGN1	Q921U8	Smtn	0|0|1	1	0.33	3	0|0|0	0.00	0.00	0.00	0.00	0.00	3.33	0.27
P48985_ATOH1_NGN1	A2AQ25	Skt	0|0|1	1	0.33	3	0|0|0	0.00	0.00	0.00	0.00	0.00	3.33	0.27
P48985_ATOH1_NGN1	Q9R269	Ppl	0|0|2	2	0.67	3	0|0|0	0.33	1.00	0.33	1.00	0.33	6.67	0.16
P48985_ATOH1_NGN1	Q99KW3	Triobp	0|0|3	3	1.00	3	0|0|0	0.33	1.00	0.33	1.00	0.33	10.00	0.13
P48985_ATOH1_NGN1	Q9Z0U1	Tjp2	0|0|1	1	0.33	3	0|0|0	0.00	0.00	0.00	0.00	0.00	3.33	0.27
P48985_ATOH1_NGN1	O35134	Polr1a	0|0|2	2	0.67	3	0|0|0	0.33	1.00	0.33	1.00	0.33	6.67	0.16
P48985_ATOH1_NGN1	Q8BR07	Bicd1	0|0|1	1	0.33	3	0|1|0	0.00	0.00	0.00	0.00	0.00	1.00	0.27
P48985_ATOH1_NGN1	Q8BSQ9	Pbrm1	0|0|1	1	0.33	3	0|0|0	0.00	0.00	0.00	0.00	0.00	3.33	0.27
P48985_ATOH1_NGN1	Q3TZ89	Sec31b	0|0|1	1	0.33	3	0|0|0	0.00	0.00	0.00	0.00	0.00	3.33	0.27
P48985_ATOH1_NGN1	Q80TK0	Kiaa1107	0|0|1	1	0.33	3	0|0|0	0.00	0.00	0.00	0.00	0.00	3.33	0.27
P48985_ATOH1_NGN1	D3YYU8	Obsl1	0|0|1	1	0.33	3	0|0|0	0.00	0.00	0.00	0.00	0.00	3.33	0.27
P48985_ATOH1_NGN1	P01029	C4b	0|0|1	1	0.33	3	0|0|0	0.00	0.00	0.00	0.00	0.00	3.33	0.27
P48985_ATOH1_NGN1	Q91ZU6	Dst	0|0|1	1	0.33	3	0|0|0	0.00	0.00	0.00	0.00	0.00	3.33	0.27

## Sheet: list IP Neurog1-Atoh1
Bait	Prey	PreyGene	Spec	SpecSum	AvgSpec	NumReplicates	ctrlCounts	AvgP	MaxP	TopoAvgP	TopoMaxP	SaintScore	FoldChange	BFDR	boosted_by
P70660	P01837	P01837	39|48|28	115	38.33	3	19|13|12	0.67	1.00	0.67	1.00	0.67	2.61	0.14
P70660	P58771	Tpm1	60|47|93	200	66.67	3	0|0|0	1.00	1.00	1.00	1.00	1.00	666.67	0.00
P70660	Q60605	Myl6	55|30|54	139	46.33	3	2|0|0	1.00	1.00	1.00	1.00	1.00	69.50	0.00
P70660	P01671	P01671	14|15|11	40	13.33	3	13|9|2	0.02	0.03	0.02	0.03	0.02	1.67	0.35
P70660	Q8VDD5	Myh9	774|526|865	2165	721.67	3	2|2|0	1.00	1.00	1.00	1.00	1.00	541.25	0.00
P70660	Q61879	Myh10	423|316|565	1304	434.67	3	0|0|0	1.00	1.00	1.00	1.00	1.00	4346.67	0.00
P70660	P60710	Actb	108|92|135	335	111.67	3	7|0|1	1.00	1.00	1.00	1.00	1.00	41.88	0.00
P70660	P63260	Actg1	108|97|137	342	114.00	3	6|1|1	1.00	1.00	1.00	1.00	1.00	42.75	0.00
P70660	P16858	Gapdh	23|52|54	129	43.00	3	4|3|7	1.00	1.00	1.00	1.00	1.00	9.21	0.00
P70660	P21107	Tpm3	30|23|51	104	34.67	3	0|0|0	1.00	1.00	1.00	1.00	1.00	346.67	0.00
P70660	Q3THE2	Myl12b	15|22|40	77	25.67	3	0|0|0	1.00	1.00	1.00	1.00	1.00	256.67	0.00
P70660	Q9CQ19	Myl9	9|7|13	29	9.67	3	0|0|0	1.00	1.00	1.00	1.00	1.00	96.67	0.00
P70660	P01654	P01654	25|22|20	67	22.33	3	19|14|5	0.00	0.00	0.00	0.00	0.00	1.76	0.36
P70660	P07724	Alb	33|48|56	137	45.67	3	18|7|6	1.00	1.00	1.00	1.00	1.00	4.42	0.00
P70660	P01844	Iglc2	4|6|7	17	5.67	3	0|0|0	1.00	1.00	1.00	1.00	1.00	56.67	0.00
P70660	P99024	Tubb5	7|18|30	55	18.33	3	0|0|0	1.00	1.00	1.00	1.00	1.00	183.33	0.00
P70660	P01644	P01644	3|9|10	22	7.33	3	2|0|0	1.00	1.00	1.00	1.00	1.00	11.00	0.00
P70660	P63323	Rps12	1|5|7	13	4.33	3	0|0|0	0.67	1.00	0.67	1.00	0.67	43.33	0.03
P70660	P70660	Neurog1	27|35|35	97	32.33	3	0|0|0	1.00	1.00	1.00	1.00	1.00	323.33	0.00
P70660	P01868	Ighg1	115|108|99	322	107.33	3	64|35|20	0.00	0.00	0.00	0.00	0.00	2.71	0.36
P70660	P62204	Calm1	9|13|17	39	13.00	3	0|0|0	1.00	1.00	1.00	1.00	1.00	130.00	0.00
P70660	P01662	P01662	7|4|3	14	4.67	3	0|0|0	1.00	1.00	1.00	1.00	1.00	46.67	0.00
P70660	P68372	Tubb4b	6|12|26	44	14.67	3	0|0|0	1.00	1.00	1.00	1.00	1.00	146.67	0.00
P70660	P06330	P06330	9|8|10	27	9.00	3	7|2|0	0.99	1.00	0.99	1.00	0.99	3.00	0.00
P70660	P01660	P01660	15|17|9	41	13.67	3	15|10|3	0.00	0.01	0.00	0.01	0.00	1.46	0.35
P70660	P97434	Mprip	23|10|47	80	26.67	3	0|0|0	1.00	1.00	1.00	1.00	1.00	266.67	0.00
P70660	P01665	P01665	11|15|8	34	11.33	3	6|6|2	0.75	1.00	0.75	1.00	0.75	2.43	0.00
P70660	Q9CY97	Ssu72	5|9|8	22	7.33	3	0|0|0	1.00	1.00	1.00	1.00	1.00	73.33	0.00
P70660	Q91WG2	Rabep2	10|25|23	58	19.33	3	0|2|0	1.00	1.00	1.00	1.00	1.00	29.00	0.00
P70660	Q61033	Tmpo	15|6|17	38	12.67	3	0|0|0	1.00	1.00	1.00	1.00	1.00	126.67	0.00
P70660	Q61937	Npm1	2|9|10	21	7.00	3	0|0|0	1.00	1.00	1.00	1.00	1.00	70.00	0.00
P70660	Q6IRU2	Tpm4	9|6|19	34	11.33	3	0|0|0	1.00	1.00	1.00	1.00	1.00	113.33	0.00
P70660	P01843	P01843	1|5|5	11	3.67	3	0|0|0	0.67	1.00	0.67	1.00	0.67	36.67	0.03
P70660	P62874	Gnb1	3|2|12	17	5.67	3	0|0|0	1.00	1.00	1.00	1.00	1.00	56.67	0.00
P70660	Q9ERG0	Lima1	19|5|32	56	18.67	3	0|0|0	1.00	1.00	1.00	1.00	1.00	186.67	0.00
P70660	P68369	Tuba1a	7|8|15	30	10.00	3	0|0|0	1.00	1.00	1.00	1.00	1.00	100.00	0.00
P70660	P62911	Rpl32	2|0|5	7	2.33	3	0|0|0	0.67	1.00	0.67	1.00	0.67	23.33	0.09
P70660	Q9EP71	Rai14	11|4|40	55	18.33	3	0|0|0	1.00	1.00	1.00	1.00	1.00	183.33	0.00
P70660	P01638	P01638	12|14|11	37	12.33	3	7|3|4	0.98	1.00	0.98	1.00	0.98	2.64	0.00
P70660	Q99104	Myo5a	28|16|82	126	42.00	3	0|0|0	1.00	1.00	1.00	1.00	1.00	420.00	0.00
P70660	Q91XV3	Basp1	1|0|3	4	1.33	3	0|0|0	0.33	1.00	0.33	1.00	0.33	13.33	0.22
P70660	P63017	Hspa8	17|32|33	82	27.33	3	0|0|0	1.00	1.00	1.00	1.00	1.00	273.33	0.00
P70660	P62751	Rpl23a	4|3|7	14	4.67	3	0|0|0	1.00	1.00	1.00	1.00	1.00	46.67	0.00
P70660	Q9DAS9	Gng12	2|1|3	6	2.00	3	0|0|0	0.67	1.00	0.67	1.00	0.67	20.00	0.11
P70660	P25444	Rps2	5|7|13	25	8.33	3	0|0|0	1.00	1.00	1.00	1.00	1.00	83.33	0.00
P70660	P01635	P01635	4|9|8	21	7.00	3	2|0|2	1.00	1.00	1.00	1.00	1.00	5.25	0.00
P70660	Q9D620	Rab11fip1	3|19|22	44	14.67	3	0|0|0	1.00	1.00	1.00	1.00	1.00	146.67	0.00
P70660	Q8VIJ6	Sfpq	11|10|33	54	18.00	3	0|0|0	1.00	1.00	1.00	1.00	1.00	180.00	0.00
P70660	P01631	P01631	4|11|8	23	7.67	3	1|0|1	1.00	1.00	1.00	1.00	1.00	11.50	0.00
P70660	P62830	Rpl23	1|0|5	6	2.00	3	0|0|0	0.33	1.00	0.33	1.00	0.33	20.00	0.18
P70660	Q64475	Hist1h2bb	1|6|1	8	2.67	3	0|0|0	0.33	1.00	0.33	1.00	0.33	26.67	0.17
P70660	P10853	Hist1h2bf	2|7|1	10	3.33	3	0|0|0	0.67	1.00	0.67	1.00	0.67	33.33	0.08
P70660	P18528	P18528	10|7|7	24	8.00	3	5|5|3	0.47	0.94	0.47	0.94	0.47	1.85	0.15
P70660	Q6NZC7	Sec23ip	40|52|69	161	53.67	3	1|0|0	1.00	1.00	1.00	1.00	1.00	161.00	0.00
P70660	P97461	Rps5	5|7|7	19	6.33	3	0|0|0	1.00	1.00	1.00	1.00	1.00	63.33	0.00
P70660	O88477	Igf2bp1	11|6|20	37	12.33	3	0|0|0	1.00	1.00	1.00	1.00	1.00	123.33	0.00
P70660	Q99K48	Nono	4|4|20	28	9.33	3	0|0|0	1.00	1.00	1.00	1.00	1.00	93.33	0.00
P70660	P20152	Vim	3|2|16	21	7.00	3	0|0|0	1.00	1.00	1.00	1.00	1.00	70.00	0.00
P70660	Q62191	Trim21	6|11|22	39	13.00	3	2|0|0	1.00	1.00	1.00	1.00	1.00	19.50	0.00
P70660	P62270	Rps18	3|1|5	9	3.00	3	0|0|0	0.67	1.00	0.67	1.00	0.67	30.00	0.06
P70660	P10126	Eef1a1	14|10|18	42	14.00	3	0|0|0	1.00	1.00	1.00	1.00	1.00	140.00	0.00
P70660	Q61029	Tmpo	16|9|11	36	12.00	3	0|0|0	1.00	1.00	1.00	1.00	1.00	120.00	0.00
P70660	P01636	P01636	3|3|4	10	3.33	3	2|2|2	0.84	0.94	0.84	0.94	0.84	1.67	0.00
P70660	P47757	Capzb	8|6|10	24	8.00	3	0|0|0	1.00	1.00	1.00	1.00	1.00	80.00	0.00
P70660	P49312	Hnrnpa1	2|4|9	15	5.00	3	0|0|0	1.00	1.00	1.00	1.00	1.00	50.00	0.00
P70660	P47753	Capza1	5|6|10	21	7.00	3	0|0|0	1.00	1.00	1.00	1.00	1.00	70.00	0.00
P70660	P68033	Actc1	74|63|89	226	75.33	3	4|0|1	1.00	1.00	1.00	1.00	1.00	45.20	0.00
P70660	P12970	Rpl7a	2|2|6	10	3.33	3	0|0|0	1.00	1.00	1.00	1.00	1.00	33.33	0.00
P70660	P15806	Tcf3	6|11|11	28	9.33	3	0|0|0	1.00	1.00	1.00	1.00	1.00	93.33	0.00
P70660	Q9JHJ0	Tmod3	4|7|10	21	7.00	3	0|0|0	1.00	1.00	1.00	1.00	1.00	70.00	0.00
P70660	Q8CGP6	Hist1h2ah	1|3|3	7	2.33	3	0|0|0	0.67	1.00	0.67	1.00	0.67	23.33	0.07
P70660	Q8VEH6	Cbwd1	2|3|9	14	4.67	3	0|0|0	1.00	1.00	1.00	1.00	1.00	46.67	0.00
P70660	P01783	P01783	5|5|22	32	10.67	3	4|4|3	0.44	1.00	0.44	1.00	0.44	2.91	0.15
P70660	P62264	Rps14	2|2|4	8	2.67	3	0|0|0	1.00	1.00	1.00	1.00	1.00	26.67	0.00
P70660	P01867	Igh-3	15|17|16	48	16.00	3	11|3|7	0.64	0.84	0.64	0.84	0.64	2.29	0.15
P70660	P09542	Myl3	8|6|6	20	6.67	3	0|0|0	1.00	1.00	1.00	1.00	1.00	66.67	0.00
P70660	P62281	Rps11	1|1|8	10	3.33	3	0|0|0	0.33	1.00	0.33	1.00	0.33	33.33	0.15
P70660	P04940	P04940	1|3|3	7	2.33	3	0|0|0	0.67	1.00	0.67	1.00	0.67	23.33	0.07
P70660	P15864	Hist1h1c	3|11|7	21	7.00	3	0|0|0	1.00	1.00	1.00	1.00	1.00	70.00	0.00
P70660	P01639	Gm5571	1|4|2	7	2.33	3	0|0|0	0.67	1.00	0.67	1.00	0.67	23.33	0.10
P70660	P62960	Ybx1	4|5|6	15	5.00	3	0|0|0	1.00	1.00	1.00	1.00	1.00	50.00	0.00
P70660	P14131	Rps16	1|1|4	6	2.00	3	0|0|0	0.33	1.00	0.33	1.00	0.33	20.00	0.20
P70660	Q9CXW4	Rpl11	3|3|6	12	4.00	3	0|0|0	1.00	1.00	1.00	1.00	1.00	40.00	0.00
P70660	P18525	P18525	8|4|5	17	5.67	3	4|4|3	0.37	0.92	0.37	0.92	0.37	1.55	0.15
P70660	P26350	Ptma	1|7|1	9	3.00	3	0|0|0	0.33	1.00	0.33	1.00	0.33	30.00	0.16
P70660	Q925B0	Pawr	1|1|7	9	3.00	3	0|0|0	0.33	1.00	0.33	1.00	0.33	30.00	0.16
P70660	P43274	Hist1h1e	3|8|7	18	6.00	3	0|0|0	1.00	1.00	1.00	1.00	1.00	60.00	0.00
P70660	P43277	Hist1h1d	2|9|5	16	5.33	3	0|0|0	1.00	1.00	1.00	1.00	1.00	53.33	0.00
P70660	P62880	Gnb2	3|2|7	12	4.00	3	0|0|0	1.00	1.00	1.00	1.00	1.00	40.00	0.00
P70660	P62852	Rps25	2|2|4	8	2.67	3	0|0|0	1.00	1.00	1.00	1.00	1.00	26.67	0.00
P70660	P62242	Rps8	3|1|6	10	3.33	3	0|0|0	0.67	1.00	0.67	1.00	0.67	33.33	0.06
P70660	P62908	Rps3	5|3|5	13	4.33	3	0|0|0	1.00	1.00	1.00	1.00	1.00	43.33	0.00
P70660	P20029	Hspa5	7|10|10	27	9.00	3	0|0|0	1.00	1.00	1.00	1.00	1.00	90.00	0.00
P70660	P46735	Myo1b	4|3|33	40	13.33	3	0|0|0	1.00	1.00	1.00	1.00	1.00	133.33	0.00
P70660	Q9DBR7	Ppp1r12a	13|3|27	43	14.33	3	0|0|0	1.00	1.00	1.00	1.00	1.00	143.33	0.00
P70660	P01753	P01753	1|2|3	6	2.00	3	0|0|0	0.67	1.00	0.67	1.00	0.67	20.00	0.11
P70660	Q9CZX8	Rps19	5|0|1	6	2.00	3	0|0|0	0.33	1.00	0.33	1.00	0.33	20.00	0.18
P70660	Q9D8E6	Rpl4	1|3|9	13	4.33	3	0|0|0	0.67	1.00	0.67	1.00	0.67	43.33	0.05
P70660	P62889	Rpl30	1|2|1	4	1.33	3	0|0|0	0.33	1.00	0.33	1.00	0.33	13.33	0.27
P70660	Q91WK0	Lrrfip2	4|3|20	27	9.00	3	0|0|0	1.00	1.00	1.00	1.00	1.00	90.00	0.00
P70660	P47915	Rpl29	2|5|3	10	3.33	3	0|0|0	1.00	1.00	1.00	1.00	1.00	33.33	0.00
P70660	Q8CI43	Myl6b	8|6|6	20	6.67	3	2|0|0	1.00	1.00	1.00	1.00	1.00	10.00	0.00
P70660	Q6URW6	Myh14	52|34|60	146	48.67	3	0|0|0	1.00	1.00	1.00	1.00	1.00	486.67	0.00
P70660	P01642	Gm10881	3|3|2	8	2.67	3	0|0|0	1.00	1.00	1.00	1.00	1.00	26.67	0.00
P70660	P38647	Hspa9	7|9|7	23	7.67	3	0|0|0	1.00	1.00	1.00	1.00	1.00	76.67	0.00
P70660	P18526	P18526	7|4|7	18	6.00	3	4|4|3	0.51	0.75	0.51	0.75	0.51	1.64	0.15
P70660	Q60865	Caprin1	7|5|16	28	9.33	3	0|0|0	1.00	1.00	1.00	1.00	1.00	93.33	0.00
P70660	Q2KN98	Specc1l	11|3|22	36	12.00	3	0|0|0	1.00	1.00	1.00	1.00	1.00	120.00	0.00
P70660	P63213	Gng2	1|0|1	2	0.67	3	0|0|0	0.00	0.00	0.00	0.00	0.00	6.67	0.36
P70660	Q99JY9	Actr3	5|6|8	19	6.33	3	0|0|0	1.00	1.00	1.00	1.00	1.00	63.33	0.00
P70660	P01796	P01796	2|3|4	9	3.00	3	0|0|0	1.00	1.00	1.00	1.00	1.00	30.00	0.00
P70660	Q61286	Tcf12	2|10|10	22	7.33	3	0|0|0	1.00	1.00	1.00	1.00	1.00	73.33	0.00
P70660	P29341	Pabpc1	6|12|19	37	12.33	3	0|0|0	1.00	1.00	1.00	1.00	1.00	123.33	0.00
P70660	Q9CR57	Rpl14	1|4|5	10	3.33	3	0|0|0	0.67	1.00	0.67	1.00	0.67	33.33	0.04
P70660	P08752	Gnai2	3|2|7	12	4.00	3	0|0|0	1.00	1.00	1.00	1.00	1.00	40.00	0.00
P70660	P47963	Rpl13	5|5|5	15	5.00	3	0|0|0	1.00	1.00	1.00	1.00	1.00	50.00	0.00
P70660	Q60722	Tcf4	1|10|12	23	7.67	3	0|0|0	0.67	1.00	0.67	1.00	0.67	76.67	0.01
P70660	P01637	P01637	13|9|6	28	9.33	3	5|2|4	0.80	1.00	0.80	1.00	0.80	2.55	0.00
P70660	P01675	P01675	2|2|1	5	1.67	3	0|0|0	0.67	1.00	0.67	1.00	0.67	16.67	0.13
P70660	P62267	Rps23	1|0|3	4	1.33	3	0|0|0	0.33	1.00	0.33	1.00	0.33	13.33	0.22
P70660	P47754	Capza2	4|4|7	15	5.00	3	0|0|0	1.00	1.00	1.00	1.00	1.00	50.00	0.00
P70660	P11499	Hsp90ab1	5|12|9	26	8.67	3	0|0|0	1.00	1.00	1.00	1.00	1.00	86.67	0.00
P70660	P01864	P01864	9|10|7	26	8.67	3	0|0|0	1.00	1.00	1.00	1.00	1.00	86.67	0.00
P70660	P97855	G3bp1	5|0|10	15	5.00	3	0|0|0	0.67	1.00	0.67	1.00	0.67	50.00	0.02
P70660	Q8BJL1	Fbxo30	3|2|12	17	5.67	3	0|0|0	1.00	1.00	1.00	1.00	1.00	56.67	0.00
P70660	Q922F4	Tubb6	2|4|11	17	5.67	3	0|0|0	1.00	1.00	1.00	1.00	1.00	56.67	0.00
P70660	P14106	C1qb	2|1|5	8	2.67	3	0|0|0	0.67	1.00	0.67	1.00	0.67	26.67	0.09
P70660	P01633	Igk-V19-17	1|7|3	11	3.67	3	0|0|0	0.67	1.00	0.67	1.00	0.67	36.67	0.05
P70660	P62918	Rpl8	1|1|5	7	2.33	3	0|0|0	0.33	1.00	0.33	1.00	0.33	23.33	0.18
P70660	P84099	Rpl19	1|0|6	7	2.33	3	0|0|0	0.33	1.00	0.33	1.00	0.33	23.33	0.17
P70660	P01872	Ighm	1|4|4	9	3.00	3	0|0|0	0.67	1.00	0.67	1.00	0.67	30.00	0.04
P70660	Q64092	Tfe3	6|3|5	14	4.67	3	0|0|0	1.00	1.00	1.00	1.00	1.00	46.67	0.00
P70660	P06327	Gm5629	1|0|1	2	0.67	3	0|0|0	0.00	0.00	0.00	0.00	0.00	6.67	0.36
P70660	P01819	P01819	2|3|1	6	2.00	3	0|0|0	0.67	1.00	0.67	1.00	0.67	20.00	0.11
P70660	P59999	Arpc4	2|3|1	6	2.00	3	0|0|0	0.67	1.00	0.67	1.00	0.67	20.00	0.11
P70660	P01680	P01680	1|2|2	5	1.67	3	2|0|0	0.66	0.99	0.66	0.99	0.66	2.50	0.14
P70660	P28798	Grn	2|4|8	14	4.67	3	0|0|0	1.00	1.00	1.00	1.00	1.00	46.67	0.00
P70660	P01674	P01674	5|1|1	7	2.33	3	7|4|0	0.08	0.24	0.08	0.24	0.08	0.64	0.35
P70660	P62878	Rbx1	1|0|0	1	0.33	3	0|0|0	0.00	0.00	0.00	0.00	0.00	3.33	0.36
P70660	O08638	Myh11	55|43|59	157	52.33	3	0|0|0	1.00	1.00	1.00	1.00	1.00	523.33	0.00
P70660	P97379	G3bp2	1|2|4	7	2.33	3	0|0|0	0.67	1.00	0.67	1.00	0.67	23.33	0.10
P70660	Q9WTI7	Myo1c	6|3|14	23	7.67	3	0|0|0	1.00	1.00	1.00	1.00	1.00	76.67	0.00
P70660	P29699	Ahsg	1|3|1	5	1.67	3	0|0|0	0.33	1.00	0.33	1.00	0.33	16.67	0.22
P70660	O88569	Hnrnpa2b1	1|0|3	4	1.33	3	0|0|0	0.33	1.00	0.33	1.00	0.33	13.33	0.22
P70660	P67778	Phb	1|6|1	8	2.67	3	0|0|0	0.33	1.00	0.33	1.00	0.33	26.67	0.17
P70660	P62141	Ppp1cb	1|0|2	3	1.00	3	0|0|0	0.33	1.00	0.33	1.00	0.33	10.00	0.27
P70660	Q62036	Cep131	1|3|13	17	5.67	3	0|0|0	0.67	1.00	0.67	1.00	0.67	56.67	0.05
P70660	P62702	Rps4x	3|1|4	8	2.67	3	0|0|0	0.67	1.00	0.67	1.00	0.67	26.67	0.07
P70660	P04945	P04945	2|0|1	3	1.00	3	2|0|0	0.33	0.99	0.33	0.99	0.33	1.50	0.35
P70660	P43276	Hist1h1b	2|0|2	4	1.33	3	0|0|0	0.67	1.00	0.67	1.00	0.67	13.33	0.13
P70660	Q9JKF1	Iqgap1	1|9|18	28	9.33	3	0|0|0	0.67	1.00	0.67	1.00	0.67	93.33	0.01
P70660	Q9D0E1	Hnrnpm	5|5|9	19	6.33	3	0|0|0	1.00	1.00	1.00	1.00	1.00	63.33	0.00
P70660	P62274	Rps29	1|1|1	3	1.00	3	0|0|0	0.00	0.00	0.00	0.00	0.00	10.00	0.36
P70660	Q3TDD9	Ppp1r21	4|7|5	16	5.33	3	0|0|0	1.00	1.00	1.00	1.00	1.00	53.33	0.00
P70660	Q02105	C1qc	2|3|3	8	2.67	3	0|0|0	1.00	1.00	1.00	1.00	1.00	26.67	0.00
P70660	P01786	P01786	2|0|2	4	1.33	3	0|0|0	0.67	1.00	0.67	1.00	0.67	13.33	0.13
P70660	Q9JJ28	Flii	4|4|10	18	6.00	3	0|0|0	1.00	1.00	1.00	1.00	1.00	60.00	0.00
P70660	Q9DC51	Gnai3	1|0|4	5	1.67	3	0|0|0	0.33	1.00	0.33	1.00	0.33	16.67	0.20
P70660	P27659	Rpl3	1|2|4	7	2.33	3	0|0|0	0.67	1.00	0.67	1.00	0.67	23.33	0.10
P70660	Q9EQK5	Mvp	2|4|4	10	3.33	3	0|0|0	1.00	1.00	1.00	1.00	1.00	33.33	0.00
P70660	Q01147	Creb1	2|1|3	6	2.00	3	0|0|0	0.67	1.00	0.67	1.00	0.67	20.00	0.11
P70660	P01821	P01821	2|1|1	4	1.33	3	0|0|0	0.33	1.00	0.33	1.00	0.33	13.33	0.27
P70660	Q9CQT1	Mri1	2|3|2	7	2.33	3	0|0|0	1.00	1.00	1.00	1.00	1.00	23.33	0.00
P70660	P09242	Alpl	1|1|8	10	3.33	3	0|0|0	0.33	1.00	0.33	1.00	0.33	33.33	0.15
P70660	Q9D898	Arpc5l	1|1|1	3	1.00	3	0|0|0	0.00	0.00	0.00	0.00	0.00	10.00	0.36
P70660	Q6ZWN5	Rps9	2|0|1	3	1.00	3	0|0|0	0.33	1.00	0.33	1.00	0.33	10.00	0.27
P70660	P80318	Cct3	1|2|3	6	2.00	3	0|0|0	0.67	1.00	0.67	1.00	0.67	20.00	0.11
P70660	Q587J6	L1td1	2|4|7	13	4.33	3	0|0|0	1.00	1.00	1.00	1.00	1.00	43.33	0.00
P70660	P35980	Rpl18	1|1|0	2	0.67	3	0|0|0	0.00	0.00	0.00	0.00	0.00	6.67	0.36
P70660	P01747	P01747	2|2|1	5	1.67	3	0|0|0	0.67	1.00	0.67	1.00	0.67	16.67	0.13
P70660	P11103	Parp1	3|5|7	15	5.00	3	0|0|0	1.00	1.00	1.00	1.00	1.00	50.00	0.00
P70660	Q62167	Ddx3x	2|4|5	11	3.67	3	0|0|0	1.00	1.00	1.00	1.00	1.00	36.67	0.00
P70660	Q9WVR4	Fxr2	1|1|4	6	2.00	3	0|0|0	0.33	1.00	0.33	1.00	0.33	20.00	0.20
P70660	Q80YR6	Rbbp8	1|3|8	12	4.00	3	0|0|0	0.67	1.00	0.67	1.00	0.67	40.00	0.05
P70660	Q6PAL0	Bend3	1|1|5	7	2.33	3	0|0|0	0.33	1.00	0.33	1.00	0.33	23.33	0.18
P70660	Q9CRB9	Chchd3	1|1|2	4	1.33	3	0|0|0	0.33	1.00	0.33	1.00	0.33	13.33	0.27
P70660	O35737	Hnrnph1	2|3|3	8	2.67	3	0|0|0	1.00	1.00	1.00	1.00	1.00	26.67	0.00
P70660	Q03265	Atp5a1	2|0|3	5	1.67	3	0|0|0	0.67	1.00	0.67	1.00	0.67	16.67	0.11
P70660	Q9CPN8	Igf2bp3	2|2|5	9	3.00	3	0|0|0	1.00	1.00	1.00	1.00	1.00	30.00	0.00
P70660	Q9D4J1	Efhd1	1|0|1	2	0.67	3	0|0|0	0.00	0.00	0.00	0.00	0.00	6.67	0.36
P70660	Q60598	Cttn	2|0|3	5	1.67	3	0|0|0	0.67	1.00	0.67	1.00	0.67	16.67	0.11
P70660	P09405	Ncl	1|2|5	8	2.67	3	0|0|0	0.67	1.00	0.67	1.00	0.67	26.67	0.09
P70660	Q6ZQ73	Cand2	3|3|4	10	3.33	3	0|0|0	1.00	1.00	1.00	1.00	1.00	33.33	0.00
P70660	Q61656	Ddx5	4|0|2	6	2.00	3	0|0|0	0.67	1.00	0.67	1.00	0.67	20.00	0.10
P70660	P83882	Rpl36a	1|1|0	2	0.67	3	0|0|0	0.00	0.00	0.00	0.00	0.00	6.67	0.36
P70660	P62259	Ywhae	1|2|2	5	1.67	3	0|0|0	0.67	1.00	0.67	1.00	0.67	16.67	0.13
P70660	P01723	P01723	1|1|1	3	1.00	3	0|0|0	0.00	0.00	0.00	0.00	0.00	10.00	0.36
P70660	Q9CVB6	Arpc2	1|0|1	2	0.67	3	0|0|0	0.00	0.00	0.00	0.00	0.00	6.67	0.36
P70660	P63094	Gnas	1|0|2	3	1.00	3	0|0|0	0.33	1.00	0.33	1.00	0.33	10.00	0.27
P70660	Q61838	A2m	2|6|4	12	4.00	3	0|0|0	1.00	1.00	1.00	1.00	1.00	40.00	0.00
P70660	Q9CY58	Serbp1	5|2|1	8	2.67	3	0|0|0	0.67	1.00	0.67	1.00	0.67	26.67	0.09
P70660	P60335	Pcbp1	1|1|1	3	1.00	3	0|0|0	0.00	0.00	0.00	0.00	0.00	10.00	0.36
P70660	P07759	Serpina3k	1|0|1	2	0.67	3	0|0|0	0.00	0.00	0.00	0.00	0.00	6.67	0.36
P70660	P62245	Rps15a	1|0|0	1	0.33	3	0|0|0	0.00	0.00	0.00	0.00	0.00	3.33	0.36
P70660	Q52KI8	Srrm1	1|0|3	4	1.33	3	0|0|0	0.33	1.00	0.33	1.00	0.33	13.33	0.22
P70660	Q6PDM2	Srsf1	1|0|0	1	0.33	3	0|0|0	0.00	0.00	0.00	0.00	0.00	3.33	0.36
P70660	Q9R0L6	Pcm1	7|1|11	19	6.33	3	0|0|0	0.67	1.00	0.67	1.00	0.67	63.33	0.01
P70660	Q9JKK7	Tmod2	2|1|0	3	1.00	3	0|0|0	0.33	1.00	0.33	1.00	0.33	10.00	0.27
P70660	Q9CPW4	Arpc5	2|0|0	2	0.67	3	0|0|0	0.33	1.00	0.33	1.00	0.33	6.67	0.27
P70660	Q8VEK3	Hnrnpu	1|0|2	3	1.00	3	0|0|0	0.33	1.00	0.33	1.00	0.33	10.00	0.27
P70660	Q5F2E7	Nufip2	1|0|4	5	1.67	3	0|0|0	0.33	1.00	0.33	1.00	0.33	16.67	0.20
P70660	P97386	Lig3	3|0|5	8	2.67	3	0|0|0	0.67	1.00	0.67	1.00	0.67	26.67	0.06
P70660	P58252	Eef2	2|4|1	7	2.33	3	0|0|0	0.67	1.00	0.67	1.00	0.67	23.33	0.10
P70660	Q5SSL4	Abr	1|0|3	4	1.33	3	0|0|0	0.33	1.00	0.33	1.00	0.33	13.33	0.22
P70660	P06909	Cfh	2|5|4	11	3.67	3	0|0|0	1.00	1.00	1.00	1.00	1.00	36.67	0.00
P70660	Q61753	Phgdh	2|0|1	3	1.00	3	0|0|0	0.33	1.00	0.33	1.00	0.33	10.00	0.27
P70660	O88653	Lamtor3	1|0|0	1	0.33	3	0|0|0	0.00	0.00	0.00	0.00	0.00	3.33	0.36
P70660	P70168	Kpnb1	1|1|2	4	1.33	3	0|0|0	0.33	1.00	0.33	1.00	0.33	13.33	0.27
P70660	P01029	C4b	1|2|2	5	1.67	3	0|0|0	0.67	1.00	0.67	1.00	0.67	16.67	0.13
P70660	P21956	Mfge8	1|1|1	3	1.00	3	0|0|0	0.00	0.00	0.00	0.00	0.00	10.00	0.36
P70660	P14206	Rpsa	1|0|1	2	0.67	3	0|0|0	0.00	0.00	0.00	0.00	0.00	6.67	0.36
P70660	B2RQC6	Cad	2|2|7	11	3.67	3	0|0|0	1.00	1.00	1.00	1.00	1.00	36.67	0.00
P70660	P59242	Cgn	1|1|3	5	1.67	3	0|0|0	0.33	1.00	0.33	1.00	0.33	16.67	0.22
P70660	O35129	Phb2	1|0|1	2	0.67	3	0|0|0	0.00	0.00	0.00	0.00	0.00	6.67	0.36
P70660	Q60668	Hnrnpd	1|0|0	1	0.33	3	0|0|0	0.00	0.00	0.00	0.00	0.00	3.33	0.36
P70660	Q9JKV1	Adrm1	2|2|0	4	1.33	3	0|0|0	0.67	1.00	0.67	1.00	0.67	13.33	0.13
P70660	Q9DB77	Uqcrc2	1|0|0	1	0.33	3	0|0|0	0.00	0.00	0.00	0.00	0.00	3.33	0.36
P70660	Q62168	Krt32	1|2|2	5	1.67	3	0|0|0	0.67	1.00	0.67	1.00	0.67	16.67	0.13
P70660	Q8VEM8	Slc25a3	1|0|0	1	0.33	3	0|0|0	0.00	0.00	0.00	0.00	0.00	3.33	0.36
P70660	Q60972	Rbbp4	2|1|1	4	1.33	3	0|0|0	0.33	1.00	0.33	1.00	0.33	13.33	0.27
P70660	Q8BTI8	Srrm2	5|2|3	10	3.33	3	0|0|0	1.00	1.00	1.00	1.00	1.00	33.33	0.00
P70660	P57776	Eef1d	2|0|0	2	0.67	3	0|0|0	0.33	1.00	0.33	1.00	0.33	6.67	0.27
P70660	Q9QYJ0	Dnaja2	3|0|1	4	1.33	3	0|0|0	0.33	1.00	0.33	1.00	0.33	13.33	0.22
P70660	Q8K4L3	Svil	3|2|4	9	3.00	3	0|0|0	1.00	1.00	1.00	1.00	1.00	30.00	0.00
P70660	Q62203	Sf3a2	2|1|0	3	1.00	3	0|0|0	0.33	1.00	0.33	1.00	0.33	10.00	0.27
P70660	P17225	Ptbp1	1|0|0	1	0.33	3	0|0|0	0.00	0.00	0.00	0.00	0.00	3.33	0.36
P70660	Q9WU01	Khdrbs2	1|1|0	2	0.67	3	0|0|0	0.00	0.00	0.00	0.00	0.00	6.67	0.36
P70660	Q9D722	Oser1	1|0|0	1	0.33	3	0|0|0	0.00	0.00	0.00	0.00	0.00	3.33	0.36
P70660	P28665	Mug1	2|1|1	4	1.33	3	0|0|0	0.33	1.00	0.33	1.00	0.33	13.33	0.27
P70660	Q921U8	Smtn	1|0|1	2	0.67	3	0|0|0	0.00	0.00	0.00	0.00	0.00	6.67	0.36
P70660	O55143	Atp2a2	2|0|0	2	0.67	3	0|0|0	0.33	1.00	0.33	1.00	0.33	6.67	0.27
P70660	P49718	Mcm5	1|0|1	2	0.67	3	0|0|0	0.00	0.00	0.00	0.00	0.00	6.67	0.36
P70660	Q9EPK2	Rp2	1|0|0	1	0.33	3	0|0|0	0.00	0.00	0.00	0.00	0.00	3.33	0.36
P70660	P03975	Iap	1|0|1	2	0.67	3	0|0|0	0.00	0.00	0.00	0.00	0.00	6.67	0.36
P70660	P80316	Cct5	2|0|0	2	0.67	3	0|0|0	0.33	1.00	0.33	1.00	0.33	6.67	0.27
P70660	Q8C3X8	Lmf2	1|0|0	1	0.33	3	0|0|0	0.00	0.00	0.00	0.00	0.00	3.33	0.36
P70660	A2AQP0	Myh7b	3|3|3	9	3.00	3	0|0|0	1.00	1.00	1.00	1.00	1.00	30.00	0.00
P70660	B1AZ99	Otud3	3|1|1	5	1.67	3	0|0|0	0.33	1.00	0.33	1.00	0.33	16.67	0.22
P70660	Q99MX0	Tktl1	1|0|0	1	0.33	3	0|0|0	0.00	0.00	0.00	0.00	0.00	3.33	0.36
P70660	Q8CGC7	Eprs	1|0|1	2	0.67	3	0|0|0	0.00	0.00	0.00	0.00	0.00	6.67	0.36
P70660	Q02248	Ctnnb1	1|0|0	1	0.33	3	0|0|0	0.00	0.00	0.00	0.00	0.00	3.33	0.36
P70660	P39061	Col18a1	1|0|2	3	1.00	3	0|0|0	0.33	1.00	0.33	1.00	0.33	10.00	0.27
P70660	Q8BWW4	Larp4	1|0|0	1	0.33	3	0|0|0	0.00	0.00	0.00	0.00	0.00	3.33	0.36
P70660	Q9JLV6	Pnkp	1|0|0	1	0.33	3	0|0|0	0.00	0.00	0.00	0.00	0.00	3.33	0.36
P70660	Q9DBR1	Xrn2	1|0|0	1	0.33	3	0|0|0	0.00	0.00	0.00	0.00	0.00	3.33	0.36
P70660	P48377	Rfx1	1|0|0	1	0.33	3	0|0|0	0.00	0.00	0.00	0.00	0.00	3.33	0.36
P70660	Q60806	Plk3	1|0|0	1	0.33	3	0|0|0	0.00	0.00	0.00	0.00	0.00	3.33	0.36
P70660	Q9WV30	Nfat5	1|0|0	1	0.33	3	0|0|0	0.00	0.00	0.00	0.00	0.00	3.33	0.36
P70660	Q921I2	Klhdc4	1|0|0	1	0.33	3	0|0|0	0.00	0.00	0.00	0.00	0.00	3.33	0.36
P70660	Q6Y7W8	Gigyf2	2|0|0	2	0.67	3	0|0|0	0.33	1.00	0.33	1.00	0.33	6.67	0.27
P70660	Q8C0T1	Fem1ab	1|0|1	2	0.67	3	0|0|0	0.00	0.00	0.00	0.00	0.00	6.67	0.36
P70660	Q68FD5	Cltc	1|0|0	1	0.33	3	0|0|0	0.00	0.00	0.00	0.00	0.00	3.33	0.36
P70660	O89019	Invs	1|1|1	3	1.00	3	0|0|0	0.00	0.00	0.00	0.00	0.00	10.00	0.36
P70660	Q9R0K7	Atp2b2	1|0|0	1	0.33	3	0|0|0	0.00	0.00	0.00	0.00	0.00	3.33	0.36
P70660	Q99PV0	Prpf8	1|0|0	1	0.33	3	0|0|0	0.00	0.00	0.00	0.00	0.00	3.33	0.36
P70660	Q3TLH4	Prrc2c	2|0|0	2	0.67	3	0|0|0	0.33	1.00	0.33	1.00	0.33	6.67	0.27
P70660	Q9QXS1	Plec	1|0|0	1	0.33	3	0|0|0	0.00	0.00	0.00	0.00	0.00	3.33	0.36
P70660	Q9JHU4	Dync1h1	1|1|0	2	0.67	3	0|0|0	0.00	0.00	0.00	0.00	0.00	6.67	0.36
P70660	O54962	Banf1	0|3|6	9	3.00	3	0|0|0	0.67	1.00	0.67	1.00	0.67	30.00	0.06
P70660	P01647	P01647	0|9|8	17	5.67	3	0|0|0	0.67	1.00	0.67	1.00	0.67	56.67	0.01
P70660	Q9JJI8	Rpl38	0|2|5	7	2.33	3	0|0|0	0.67	1.00	0.67	1.00	0.67	23.33	0.09
P70660	P01643	P01643	0|4|6	10	3.33	3	0|0|0	0.67	1.00	0.67	1.00	0.67	33.33	0.03
P70660	P41105	Rpl28	0|2|5	7	2.33	3	0|0|0	0.67	1.00	0.67	1.00	0.67	23.33	0.09
P70660	P01750	P01750	0|2|6	8	2.67	3	0|0|0	0.67	1.00	0.67	1.00	0.67	26.67	0.08
P70660	P35700	Prdx1	0|3|5	8	2.67	3	0|0|0	0.67	1.00	0.67	1.00	0.67	26.67	0.06
P70660	P60867	Rps20	0|5|2	7	2.33	3	0|0|0	0.67	1.00	0.67	1.00	0.67	23.33	0.09
P70660	P97351	Rps3a	0|4|6	10	3.33	3	0|0|0	0.67	1.00	0.67	1.00	0.67	33.33	0.03
P70660	P17095	Hmga1	0|4|2	6	2.00	3	0|0|0	0.67	1.00	0.67	1.00	0.67	20.00	0.10
P70660	Q9D1R9	Rpl34	0|3|1	4	1.33	3	0|0|0	0.33	1.00	0.33	1.00	0.33	13.33	0.22
P70660	Q6ZWU9	Rps27	0|1|2	3	1.00	3	0|0|0	0.33	1.00	0.33	1.00	0.33	10.00	0.27
P70660	P62858	Rps28	0|3|1	4	1.33	3	0|0|0	0.33	1.00	0.33	1.00	0.33	13.33	0.22
P70660	Q6ZWY3	Rps27l	0|1|2	3	1.00	3	0|0|0	0.33	1.00	0.33	1.00	0.33	10.00	0.27
P70660	P41139	Id4	0|4|3	7	2.33	3	0|0|0	0.67	1.00	0.67	1.00	0.67	23.33	0.07
P70660	P01634	P01634	0|3|2	5	1.67	3	0|0|0	0.67	1.00	0.67	1.00	0.67	16.67	0.11
P70660	P18531	Ighv3-6	0|5|2	7	2.33	3	0|0|0	0.67	1.00	0.67	1.00	0.67	23.33	0.09
P70660	P17742	Ppia	0|4|2	6	2.00	3	0|0|0	0.67	1.00	0.67	1.00	0.67	20.00	0.10
P70660	P51881	Slc25a5	0|3|4	7	2.33	3	0|0|0	0.67	1.00	0.67	1.00	0.67	23.33	0.07
P70660	P01630	P01630	0|3|1	4	1.33	3	0|0|0	0.33	1.00	0.33	1.00	0.33	13.33	0.22
P70660	P62855	Rps26	0|2|2	4	1.33	3	0|0|0	0.67	1.00	0.67	1.00	0.67	13.33	0.13
P70660	P98086	C1qa	0|2|4	6	2.00	3	0|0|0	0.67	1.00	0.67	1.00	0.67	20.00	0.10
P70660	P61255	Rpl26	0|1|2	3	1.00	3	0|0|0	0.33	1.00	0.33	1.00	0.33	10.00	0.27
P70660	P61358	Rpl27	0|1|2	3	1.00	3	0|0|0	0.33	1.00	0.33	1.00	0.33	10.00	0.27
P70660	Q9CZM2	Rpl15	0|2|2	4	1.33	3	0|0|0	0.67	1.00	0.67	1.00	0.67	13.33	0.13
P70660	P62862	Fau	0|1|2	3	1.00	3	0|0|0	0.33	1.00	0.33	1.00	0.33	10.00	0.27
P70660	Q9Z2Z9	Gfpt2	0|11|7	18	6.00	3	0|0|0	0.67	1.00	0.67	1.00	0.67	60.00	0.01
P70660	P01806	P01806	0|2|0	2	0.67	3	0|0|0	0.33	1.00	0.33	1.00	0.33	6.67	0.27
P70660	P47856	Gfpt1	0|7|7	14	4.67	3	0|0|0	0.67	1.00	0.67	1.00	0.67	46.67	0.02
P70660	P01649	P01649	0|4|5	9	3.00	3	0|0|0	0.67	1.00	0.67	1.00	0.67	30.00	0.04
P70660	P03987	P03987	0|3|3	6	2.00	3	0|0|0	0.67	1.00	0.67	1.00	0.67	20.00	0.07
P70660	P23475	Xrcc6	0|1|7	8	2.67	3	0|0|0	0.33	1.00	0.33	1.00	0.33	26.67	0.16
P70660	P62307	Snrpf	0|1|0	1	0.33	3	0|0|0	0.00	0.00	0.00	0.00	0.00	3.33	0.36
P70660	P01652	P01652	0|2|0	2	0.67	3	0|0|0	0.33	1.00	0.33	1.00	0.33	6.67	0.27
P70660	P52480	Pkm	0|6|0	6	2.00	3	0|0|0	0.33	1.00	0.33	1.00	0.33	20.00	0.17
P70660	P47955	Rplp1	0|3|1	4	1.33	3	0|0|0	0.33	1.00	0.33	1.00	0.33	13.33	0.22
P70660	Q64433	Hspe1	0|1|0	1	0.33	3	0|0|0	0.00	0.00	0.00	0.00	0.00	3.33	0.36
P70660	P11983	Tcp1	0|3|2	5	1.67	3	0|0|0	0.67	1.00	0.67	1.00	0.67	16.67	0.11
P70660	Q9Z2X1	Hnrnpf	0|3|3	6	2.00	3	0|0|0	0.67	1.00	0.67	1.00	0.67	20.00	0.07
P70660	Q921F2	Tardbp	0|2|3	5	1.67	3	0|0|0	0.67	1.00	0.67	1.00	0.67	16.67	0.11
P70660	P01790	P01790	0|1|0	1	0.33	3	0|0|0	0.00	0.00	0.00	0.00	0.00	3.33	0.36
P70660	P61161	Actr2	0|5|4	9	3.00	3	0|0|0	0.67	1.00	0.67	1.00	0.67	30.00	0.04
P70660	Q99020	Hnrnpab	0|1|3	4	1.33	3	0|0|0	0.33	1.00	0.33	1.00	0.33	13.33	0.22
P70660	O55142	Rpl35a	0|1|0	1	0.33	3	0|0|0	0.00	0.00	0.00	0.00	0.00	3.33	0.36
P70660	P43275	Hist1h1a	0|1|2	3	1.00	3	0|0|0	0.33	1.00	0.33	1.00	0.33	10.00	0.27
P70660	Q9ESB3	Hrg	0|3|4	7	2.33	3	0|0|0	0.67	1.00	0.67	1.00	0.67	23.33	0.07
P70660	Q8VE47	Uba5	0|1|1	2	0.67	3	0|0|0	0.00	0.00	0.00	0.00	0.00	6.67	0.36
P70660	P17182	Eno1	0|6|2	8	2.67	3	0|0|0	0.67	1.00	0.67	1.00	0.67	26.67	0.08
P70660	Q7TSZ8	Nacc1	0|1|5	6	2.00	3	0|0|0	0.33	1.00	0.33	1.00	0.33	20.00	0.18
P70660	P01749	Ighv1-61	0|1|2	3	1.00	3	0|0|0	0.33	1.00	0.33	1.00	0.33	10.00	0.27
P70660	P70661	Neurog3	0|1|2	3	1.00	3	0|0|0	0.33	1.00	0.33	1.00	0.33	10.00	0.27
P70660	Q9CPP0	Npm3	0|1|0	1	0.33	3	0|0|0	0.00	0.00	0.00	0.00	0.00	3.33	0.36
P70660	P27641	Xrcc5	0|1|5	6	2.00	3	0|0|0	0.33	1.00	0.33	1.00	0.33	20.00	0.18
P70660	P02088	Hbb-b1	0|1|0	1	0.33	3	0|0|0	0.00	0.00	0.00	0.00	0.00	3.33	0.36
P70660	Q60596	Xrcc1	0|1|4	5	1.67	3	0|0|0	0.33	1.00	0.33	1.00	0.33	16.67	0.20
P70660	Q8BGD9	Eif4b	0|2|3	5	1.67	3	0|0|0	0.67	1.00	0.67	1.00	0.67	16.67	0.11
P70660	P62301	Rps13	0|1|0	1	0.33	3	0|0|0	0.00	0.00	0.00	0.00	0.00	3.33	0.36
P70660	P06329	P06329	0|2|1	3	1.00	3	0|0|0	0.33	1.00	0.33	1.00	0.33	10.00	0.27
P70660	Q921W4	Cryzl1	0|1|1	2	0.67	3	0|0|0	0.00	0.00	0.00	0.00	0.00	6.67	0.36
P70660	P60843	Eif4a1	0|1|2	3	1.00	3	0|0|0	0.33	1.00	0.33	1.00	0.33	10.00	0.27
P70660	P17751	Tpi1	0|1|1	2	0.67	3	0|0|0	0.00	0.00	0.00	0.00	0.00	6.67	0.36
P70660	Q8K3Y3	Lin28a	0|1|1	2	0.67	3	0|0|0	0.00	0.00	0.00	0.00	0.00	6.67	0.36
P70660	Q922Q8	Lrrc59	0|3|0	3	1.00	3	0|0|0	0.33	1.00	0.33	1.00	0.33	10.00	0.22
P70660	P23198	Cbx3	0|1|0	1	0.33	3	0|0|0	0.00	0.00	0.00	0.00	0.00	3.33	0.36
P70660	P63038	Hspd1	0|1|2	3	1.00	3	0|0|0	0.33	1.00	0.33	1.00	0.33	10.00	0.27
P70660	P70372	Elavl1	0|1|2	3	1.00	3	0|0|0	0.33	1.00	0.33	1.00	0.33	10.00	0.27
P70660	Q61990	Pcbp2	0|2|2	4	1.33	3	0|0|0	0.67	1.00	0.67	1.00	0.67	13.33	0.13
P70660	P14869	Rplp0	0|2|0	2	0.67	3	0|0|0	0.33	1.00	0.33	1.00	0.33	6.67	0.27
P70660	Q9QY76	Vapb	0|1|0	1	0.33	3	0|0|0	0.00	0.00	0.00	0.00	0.00	3.33	0.36
P70660	Q3UV17	Krt76	0|3|3	6	2.00	3	0|0|0	0.67	1.00	0.67	1.00	0.67	20.00	0.07
P70660	Q9JM76	Arpc3	0|1|1	2	0.67	3	0|0|0	0.00	0.00	0.00	0.00	0.00	6.67	0.36
P70660	P35922	Fmr1	0|2|3	5	1.67	3	0|0|0	0.67	1.00	0.67	1.00	0.67	16.67	0.11
P70660	Q9Z2I8	Suclg2	0|1|1	2	0.67	3	0|0|0	0.00	0.00	0.00	0.00	0.00	6.67	0.36
P70660	Q91WK2	Eif3h	0|3|2	5	1.67	3	0|0|0	0.67	1.00	0.67	1.00	0.67	16.67	0.11
P70660	P84750	P84750	0|1|1	2	0.67	3	0|0|0	0.00	0.00	0.00	0.00	0.00	6.67	0.36
P70660	Q8CAQ8	Immt	0|1|3	4	1.33	3	0|0|0	0.33	1.00	0.33	1.00	0.33	13.33	0.22
P70660	P25206	Mcm3	0|3|2	5	1.67	3	0|0|0	0.67	1.00	0.67	1.00	0.67	16.67	0.11
P70660	P62717	Rpl18a	0|1|0	1	0.33	3	0|0|0	0.00	0.00	0.00	0.00	0.00	3.33	0.36
P70660	Q925I1	Atad3	0|1|2	3	1.00	3	0|0|0	0.33	1.00	0.33	1.00	0.33	10.00	0.27
P70660	Q60692	Psmb6	0|1|0	1	0.33	3	0|0|0	0.00	0.00	0.00	0.00	0.00	3.33	0.36
P70660	P68040	Gnb2l1	0|4|0	4	1.33	3	0|0|0	0.33	1.00	0.33	1.00	0.33	13.33	0.20
P70660	Q3V037	Gm136	0|3|0	3	1.00	3	2|2|1	0.31	0.92	0.31	0.92	0.31	0.60	0.35
P70660	Q6DYE8	Enpp3	0|1|2	3	1.00	3	0|0|0	0.33	1.00	0.33	1.00	0.33	10.00	0.27
P70660	Q9CQH7	Btf3l4	0|1|0	1	0.33	3	0|0|0	0.00	0.00	0.00	0.00	0.00	3.33	0.36
P70660	P68510	Ywhah	0|1|0	1	0.33	3	0|0|0	0.00	0.00	0.00	0.00	0.00	3.33	0.36
P70660	P01027	C3	0|5|6	11	3.67	3	0|0|0	0.67	1.00	0.67	1.00	0.67	36.67	0.03
P70660	P16546	Sptan1	0|2|6	8	2.67	3	0|0|0	0.67	1.00	0.67	1.00	0.67	26.67	0.08
P70660	P63037	Dnaja1	0|1|0	1	0.33	3	0|0|0	0.00	0.00	0.00	0.00	0.00	3.33	0.36
P70660	Q61147	Cp	0|2|1	3	1.00	3	0|0|0	0.33	1.00	0.33	1.00	0.33	10.00	0.27
P70660	Q8BFR5	Tufm	0|1|0	1	0.33	3	0|0|0	0.00	0.00	0.00	0.00	0.00	3.33	0.36
P70660	P30416	Fkbp4	0|1|0	1	0.33	3	0|0|0	0.00	0.00	0.00	0.00	0.00	3.33	0.36
P70660	Q60973	Rbbp7	0|1|0	1	0.33	3	0|0|0	0.00	0.00	0.00	0.00	0.00	3.33	0.36
P70660	P05064	Aldoa	0|1|0	1	0.33	3	0|0|0	0.00	0.00	0.00	0.00	0.00	3.33	0.36
P70660	Q8JZQ9	Eif3b	0|1|0	1	0.33	3	0|0|0	0.00	0.00	0.00	0.00	0.00	3.33	0.36
P70660	Q9WTM5	Ruvbl2	0|1|0	1	0.33	3	0|0|0	0.00	0.00	0.00	0.00	0.00	3.33	0.36
P70660	P42932	Cct8	0|1|0	1	0.33	3	0|0|0	0.00	0.00	0.00	0.00	0.00	3.33	0.36
P70660	P56480	Atp5b	0|1|0	1	0.33	3	0|0|0	0.00	0.00	0.00	0.00	0.00	3.33	0.36
P70660	Q99MN1	Kars	0|1|0	1	0.33	3	0|0|0	0.00	0.00	0.00	0.00	0.00	3.33	0.36
P70660	P50516	Atp6v1a	0|1|0	1	0.33	3	0|0|0	0.00	0.00	0.00	0.00	0.00	3.33	0.36
P70660	Q9WU40	Lemd3	0|3|1	4	1.33	3	0|0|0	0.33	1.00	0.33	1.00	0.33	13.33	0.22
P70660	Q8VDY4	Efcab7	0|1|0	1	0.33	3	0|0|0	0.00	0.00	0.00	0.00	0.00	3.33	0.36
P70660	O08677	Kng1	0|1|0	1	0.33	3	0|0|0	0.00	0.00	0.00	0.00	0.00	3.33	0.36
P70660	Q09324	Gcnt1	0|1|0	1	0.33	3	0|0|0	0.00	0.00	0.00	0.00	0.00	3.33	0.36
P70660	Q8BX17	Gemin5	0|1|2	3	1.00	3	0|0|0	0.33	1.00	0.33	1.00	0.33	10.00	0.27
P70660	E9PV24	Fga	0|1|0	1	0.33	3	0|0|0	0.00	0.00	0.00	0.00	0.00	3.33	0.36
P70660	Q8K4P7	St7l	0|1|0	1	0.33	3	0|0|0	0.00	0.00	0.00	0.00	0.00	3.33	0.36
P70660	Q7M6Y5	Ccdc67	0|1|0	1	0.33	3	0|0|0	0.00	0.00	0.00	0.00	0.00	3.33	0.36
P70660	Q9JM13	Rabgef1	0|1|0	1	0.33	3	0|0|0	0.00	0.00	0.00	0.00	0.00	3.33	0.36
P70660	Q60848	Hells	0|1|0	1	0.33	3	0|0|0	0.00	0.00	0.00	0.00	0.00	3.33	0.36
P70660	Q61316	Hspa4	0|1|0	1	0.33	3	0|0|0	0.00	0.00	0.00	0.00	0.00	3.33	0.36
P70660	D3YZV8	Ccdc8	0|1|0	1	0.33	3	0|0|0	0.00	0.00	0.00	0.00	0.00	3.33	0.36
P70660	Q6A4J8	Usp7	0|1|1	2	0.67	3	0|0|0	0.00	0.00	0.00	0.00	0.00	6.67	0.36
P70660	Q02257	Jup	0|1|0	1	0.33	3	0|0|0	0.00	0.00	0.00	0.00	0.00	3.33	0.36
P70660	P10077	Zfp27	0|1|0	1	0.33	3	0|0|0	0.00	0.00	0.00	0.00	0.00	3.33	0.36
P70660	Q99PU8	Dhx30	0|1|1	2	0.67	3	0|0|0	0.00	0.00	0.00	0.00	0.00	6.67	0.36
P70660	Q64331	Myo6	0|1|0	1	0.33	3	0|0|0	0.00	0.00	0.00	0.00	0.00	3.33	0.36
P70660	P40201	Chd1	0|1|1	2	0.67	3	0|0|0	0.00	0.00	0.00	0.00	0.00	6.67	0.36
P70660	O70361	Per3	0|1|0	1	0.33	3	0|0|0	0.00	0.00	0.00	0.00	0.00	3.33	0.36
P70660	Q99PL5	Rrbp1	0|1|0	1	0.33	3	0|0|0	0.00	0.00	0.00	0.00	0.00	3.33	0.36
P70660	Q8K4J6	Mkl1	0|2|0	2	0.67	3	0|0|0	0.33	1.00	0.33	1.00	0.33	6.67	0.27
P70660	Q7TS75	Amer1	0|1|0	1	0.33	3	0|0|0	0.00	0.00	0.00	0.00	0.00	3.33	0.36
P70660	Q14AX6	Cdk12	0|1|0	1	0.33	3	0|0|0	0.00	0.00	0.00	0.00	0.00	3.33	0.36
P70660	Q6ZPJ3	Ube2o	0|1|0	1	0.33	3	0|0|0	0.00	0.00	0.00	0.00	0.00	3.33	0.36
P70660	P45481	Crebbp	0|2|0	2	0.67	3	0|0|0	0.33	1.00	0.33	1.00	0.33	6.67	0.27
P70660	P63276	Rps17	0|0|4	4	1.33	3	0|0|0	0.33	1.00	0.33	1.00	0.33	13.33	0.20
P70660	P67984	Rpl22	0|0|2	2	0.67	3	0|0|0	0.33	1.00	0.33	1.00	0.33	6.67	0.27
P70660	Q6ZWV3	Rpl10	0|0|3	3	1.00	3	0|0|0	0.33	1.00	0.33	1.00	0.33	10.00	0.22
P70660	P14148	Rpl7	0|0|6	6	2.00	3	0|0|0	0.33	1.00	0.33	1.00	0.33	20.00	0.17
P70660	Q6ZWV7	Rpl35	0|0|5	5	1.67	3	0|0|0	0.33	1.00	0.33	1.00	0.33	16.67	0.18
P70660	P18760	Cfl1	0|0|2	2	0.67	3	0|0|0	0.33	1.00	0.33	1.00	0.33	6.67	0.27
P70660	P62754	Rps6	0|0|5	5	1.67	3	0|0|0	0.33	1.00	0.33	1.00	0.33	16.67	0.18
P70660	P62082	Rps7	0|0|3	3	1.00	3	0|0|0	0.33	1.00	0.33	1.00	0.33	10.00	0.22
P70660	O09044	Snap23	0|0|3	3	1.00	3	0|0|0	0.33	1.00	0.33	1.00	0.33	10.00	0.22
P70660	P62849	Rps24	0|0|2	2	0.67	3	0|0|0	0.33	1.00	0.33	1.00	0.33	6.67	0.27
P70660	P83940	Tceb1	0|0|1	1	0.33	3	0|0|0	0.00	0.00	0.00	0.00	0.00	3.33	0.36
P70660	Q9WTX5	Skp1	0|0|1	1	0.33	3	0|0|0	0.00	0.00	0.00	0.00	0.00	3.33	0.36
P70660	Q8BP67	Rpl24	0|0|2	2	0.67	3	0|0|0	0.33	1.00	0.33	1.00	0.33	6.67	0.27
P70660	P47911	Rpl6	0|0|4	4	1.33	3	0|0|0	0.33	1.00	0.33	1.00	0.33	13.33	0.20
P70660	Q8BG05	Hnrnpa3	0|0|3	3	1.00	3	0|0|0	0.33	1.00	0.33	1.00	0.33	10.00	0.22
P70660	P35979	Rpl12	0|0|2	2	0.67	3	0|0|0	0.33	1.00	0.33	1.00	0.33	6.67	0.27
P70660	Q9D0R8	Lsm12	0|0|2	2	0.67	3	0|0|0	0.33	1.00	0.33	1.00	0.33	6.67	0.27
P70660	P70445	Eif4ebp2	0|0|1	1	0.33	3	0|0|0	0.00	0.00	0.00	0.00	0.00	3.33	0.36
P70660	Q9CWZ3	Rbm8a	0|0|1	1	0.33	3	0|0|0	0.00	0.00	0.00	0.00	0.00	3.33	0.36
P70660	Q9CPR4	Rpl17	0|0|2	2	0.67	3	0|0|0	0.33	1.00	0.33	1.00	0.33	6.67	0.27
P70660	P63087	Ppp1cc	0|0|2	2	0.67	3	0|0|0	0.33	1.00	0.33	1.00	0.33	6.67	0.27
P70660	Q9QXS6	Dbn1	0|0|4	4	1.33	3	0|0|0	0.33	1.00	0.33	1.00	0.33	13.33	0.20
P70660	P14115	Rpl27a	0|0|1	1	0.33	3	0|0|0	0.00	0.00	0.00	0.00	0.00	3.33	0.36
P70660	P80314	Cct2	0|0|5	5	1.67	3	0|0|0	0.33	1.00	0.33	1.00	0.33	16.67	0.18
P70660	P06837	Gap43	0|0|1	1	0.33	3	0|0|0	0.00	0.00	0.00	0.00	0.00	3.33	0.36
P70660	Q9D1M0	Sec13	0|0|1	1	0.33	3	0|0|0	0.00	0.00	0.00	0.00	0.00	3.33	0.36
P70660	Q9DCL9	Paics	0|0|3	3	1.00	3	0|0|0	0.33	1.00	0.33	1.00	0.33	10.00	0.22
P70660	Q91VR2	Atp5c1	0|0|2	2	0.67	3	0|0|0	0.33	1.00	0.33	1.00	0.33	6.67	0.27
P70660	Q9Z204	Hnrnpc	0|0|2	2	0.67	3	0|0|0	0.33	1.00	0.33	1.00	0.33	6.67	0.27
P70660	Q9R0Q6	Arpc1a	0|0|2	2	0.67	3	0|0|0	0.33	1.00	0.33	1.00	0.33	6.67	0.27
P70660	P62320	Snrpd3	0|0|1	1	0.33	3	0|0|0	0.00	0.00	0.00	0.00	0.00	3.33	0.36
P70660	P02301	H3f3c	0|0|1	1	0.33	3	0|0|0	0.00	0.00	0.00	0.00	0.00	3.33	0.36
P70660	P28667	Marcksl1	0|0|1	1	0.33	3	0|0|0	0.00	0.00	0.00	0.00	0.00	3.33	0.36
P70660	Q5SU73	Coil	0|0|2	2	0.67	3	0|0|0	0.33	1.00	0.33	1.00	0.33	6.67	0.27
P70660	P53026	Rpl10a	0|0|1	1	0.33	3	0|0|0	0.00	0.00	0.00	0.00	0.00	3.33	0.36
P70660	Q9D6N5	Drap1	0|0|3	3	1.00	3	0|0|0	0.33	1.00	0.33	1.00	0.33	10.00	0.22
P70660	Q9CQE8	Q9CQE8	0|0|1	1	0.33	3	0|0|0	0.00	0.00	0.00	0.00	0.00	3.33	0.36
P70660	P84104	Srsf3	0|0|1	1	0.33	3	0|0|0	0.00	0.00	0.00	0.00	0.00	3.33	0.36
P70660	P63325	Rps10	0|0|1	1	0.33	3	0|0|0	0.00	0.00	0.00	0.00	0.00	3.33	0.36
P70660	Q9QY39	Pdzd4	0|0|3	3	1.00	3	0|0|0	0.33	1.00	0.33	1.00	0.33	10.00	0.22
P70660	Q9CX86	Hnrnpa0	0|0|1	1	0.33	3	0|0|0	0.00	0.00	0.00	0.00	0.00	3.33	0.36
P70660	P23242	Gja1	0|0|1	1	0.33	3	0|0|0	0.00	0.00	0.00	0.00	0.00	3.33	0.36
P70660	Q9CY57	Chtop	0|0|1	1	0.33	3	0|0|0	0.00	0.00	0.00	0.00	0.00	3.33	0.36
P70660	Q62193	Rpa2	0|0|1	1	0.33	3	0|0|0	0.00	0.00	0.00	0.00	0.00	3.33	0.36
P70660	Q99J45	Nrbp1	0|0|2	2	0.67	3	0|0|0	0.33	1.00	0.33	1.00	0.33	6.67	0.27
P70660	Q9D4J7	Phf6	0|0|1	1	0.33	3	0|0|0	0.00	0.00	0.00	0.00	0.00	3.33	0.36
P70660	Q00623	Apoa1	0|0|1	1	0.33	3	0|0|0	0.00	0.00	0.00	0.00	0.00	3.33	0.36
P70660	Q61646	Hp	0|0|2	2	0.67	3	0|0|0	0.33	1.00	0.33	1.00	0.33	6.67	0.27
P70660	P62827	Ran	0|0|1	1	0.33	3	0|0|0	0.00	0.00	0.00	0.00	0.00	3.33	0.36
P70660	Q9JKB3	Ybx3	0|0|1	1	0.33	3	0|0|0	0.00	0.00	0.00	0.00	0.00	3.33	0.36
P70660	P53986	Slc16a1	0|0|1	1	0.33	3	0|0|0	0.00	0.00	0.00	0.00	0.00	3.33	0.36
P70660	Q9D8N0	Eef1g	0|0|2	2	0.67	3	0|0|0	0.33	1.00	0.33	1.00	0.33	6.67	0.27
P70660	Q9ER73	Elp4	0|0|1	1	0.33	3	0|0|0	0.00	0.00	0.00	0.00	0.00	3.33	0.36
P70660	Q8C2Q3	Rbm14	0|0|2	2	0.67	3	0|0|0	0.33	1.00	0.33	1.00	0.33	6.67	0.27
P70660	Q99KP6	Prpf19	0|0|1	1	0.33	3	0|0|0	0.00	0.00	0.00	0.00	0.00	3.33	0.36
P70660	Q8BK67	Rcc2	0|0|2	2	0.67	3	0|0|0	0.33	1.00	0.33	1.00	0.33	6.67	0.27
P70660	Q7TQH0	Atxn2l	0|0|2	2	0.67	3	0|0|0	0.33	1.00	0.33	1.00	0.33	6.67	0.27
P70660	Q62261	Sptbn1	0|0|6	6	2.00	3	0|0|0	0.33	1.00	0.33	1.00	0.33	20.00	0.17
P70660	Q9D842	Aplf	0|0|1	1	0.33	3	0|0|0	0.00	0.00	0.00	0.00	0.00	3.33	0.36
P70660	Q9D845	Tex9	0|0|1	1	0.33	3	0|0|0	0.00	0.00	0.00	0.00	0.00	3.33	0.36
P70660	Q8R2U0	Seh1l	0|0|1	1	0.33	3	0|0|0	0.00	0.00	0.00	0.00	0.00	3.33	0.36
P70660	Q3UPL0	Sec31a	0|0|2	2	0.67	3	0|0|0	0.33	1.00	0.33	1.00	0.33	6.67	0.27
P70660	Q9CQU5	Zwint	0|0|2	2	0.67	3	0|0|0	0.33	1.00	0.33	1.00	0.33	6.67	0.27
P70660	P57724	Pcbp4	0|0|1	1	0.33	3	0|0|0	0.00	0.00	0.00	0.00	0.00	3.33	0.36
P70660	Q3UL36	Arglu1	0|0|1	1	0.33	3	0|0|0	0.00	0.00	0.00	0.00	0.00	3.33	0.36
P70660	Q9WUM4	Coro1c	0|0|1	1	0.33	3	0|0|0	0.00	0.00	0.00	0.00	0.00	3.33	0.36
P70660	Q9CY21	Wbscr22	0|0|1	1	0.33	3	0|0|0	0.00	0.00	0.00	0.00	0.00	3.33	0.36
P70660	P39447	Tjp1	0|0|3	3	1.00	3	0|0|0	0.33	1.00	0.33	1.00	0.33	10.00	0.22
P70660	Q0VBK2	Krt80	0|0|1	1	0.33	3	0|0|0	0.00	0.00	0.00	0.00	0.00	3.33	0.36
P70660	P80315	Cct4	0|0|1	1	0.33	3	0|0|0	0.00	0.00	0.00	0.00	0.00	3.33	0.36
P70660	Q9JHS4	Clpx	0|0|1	1	0.33	3	0|0|0	0.00	0.00	0.00	0.00	0.00	3.33	0.36
P70660	Q7TPD7	Lrrc75b	0|0|1	1	0.33	3	0|0|0	0.00	0.00	0.00	0.00	0.00	3.33	0.36
P70660	Q9JKY5	Hip1r	0|0|1	1	0.33	3	0|0|0	0.00	0.00	0.00	0.00	0.00	3.33	0.36
P70660	Q9R187	Edar	0|0|1	1	0.33	3	0|0|0	0.00	0.00	0.00	0.00	0.00	3.33	0.36
P70660	Q8C854	Myef2	0|0|1	1	0.33	3	0|0|0	0.00	0.00	0.00	0.00	0.00	3.33	0.36
P70660	Q8BGQ7	Aars	0|0|2	2	0.67	3	0|0|0	0.33	1.00	0.33	1.00	0.33	6.67	0.27
P70660	Q8K2B3	Sdha	0|0|1	1	0.33	3	0|0|0	0.00	0.00	0.00	0.00	0.00	3.33	0.36
P70660	Q61909	Runx1t1	0|0|1	1	0.33	3	0|0|0	0.00	0.00	0.00	0.00	0.00	3.33	0.36
P70660	Q8BIG4	Fbxo28	0|0|1	1	0.33	3	0|0|0	0.00	0.00	0.00	0.00	0.00	3.33	0.36
P70660	Q99KG5	Lsr	0|0|1	1	0.33	3	0|0|0	0.00	0.00	0.00	0.00	0.00	3.33	0.36
P70660	Q99KU1	Dhdds	0|0|1	1	0.33	3	0|0|0	0.00	0.00	0.00	0.00	0.00	3.33	0.36
P70660	Q9EPU0	Upf1	0|0|2	2	0.67	3	0|0|0	0.33	1.00	0.33	1.00	0.33	6.67	0.27
P70660	Q3TY86	Aifm3	0|0|1	1	0.33	3	0|0|0	0.00	0.00	0.00	0.00	0.00	3.33	0.36
P70660	Q9QYC0	Add1	0|0|1	1	0.33	3	0|0|0	0.00	0.00	0.00	0.00	0.00	3.33	0.36
P70660	Q8CGB3	Uaca	0|0|2	2	0.67	3	0|0|0	0.33	1.00	0.33	1.00	0.33	6.67	0.27
P70660	Q9DBH0	Wwp2	0|0|1	1	0.33	3	0|0|0	0.00	0.00	0.00	0.00	0.00	3.33	0.36
P70660	Q8BQZ8	Kcns3	0|0|1	1	0.33	3	0|0|0	0.00	0.00	0.00	0.00	0.00	3.33	0.36
P70660	Q7TPR4	Actn1	0|0|1	1	0.33	3	0|0|0	0.00	0.00	0.00	0.00	0.00	3.33	0.36
P70660	Q8C650	2010-09-01	0|0|6	6	2.00	3	0|0|0	0.33	1.00	0.33	1.00	0.33	20.00	0.17
P70660	Q01405	Sec23a	0|0|1	1	0.33	3	0|0|0	0.00	0.00	0.00	0.00	0.00	3.33	0.36
P70660	Q80SY4	Mib1	0|0|1	1	0.33	3	0|0|0	0.00	0.00	0.00	0.00	0.00	3.33	0.36
P70660	Q7TMX5	Shq1	0|0|1	1	0.33	3	0|0|0	0.00	0.00	0.00	0.00	0.00	3.33	0.36
P70660	Q7TPV4	Mybbp1a	0|0|1	1	0.33	3	0|0|0	0.00	0.00	0.00	0.00	0.00	3.33	0.36
P70660	Q7TN75	Peg10	0|0|1	1	0.33	3	0|0|0	0.00	0.00	0.00	0.00	0.00	3.33	0.36
P70660	Q6PDQ2	Chd4	0|0|2	2	0.67	3	0|0|0	0.33	1.00	0.33	1.00	0.33	6.67	0.27
P70660	Q9Z0U1	Tjp2	0|0|1	1	0.33	3	0|0|0	0.00	0.00	0.00	0.00	0.00	3.33	0.36
P70660	Q8R4V4	Cpz	0|0|1	1	0.33	3	0|0|0	0.00	0.00	0.00	0.00	0.00	3.33	0.36
P70660	Q6PR54	Rif1	0|0|2	2	0.67	3	0|0|0	0.33	1.00	0.33	1.00	0.33	6.67	0.27
P70660	Q8BR07	Bicd1	0|0|1	1	0.33	3	0|0|0	0.00	0.00	0.00	0.00	0.00	3.33	0.36
P70660	Q9WTR2	Map3k6	0|0|1	1	0.33	3	0|0|0	0.00	0.00	0.00	0.00	0.00	3.33	0.36
P70660	Q920E3	Kcnh5	0|0|1	1	0.33	3	0|0|0	0.00	0.00	0.00	0.00	0.00	3.33	0.36
P70660	Q8BI84	Mia3	0|0|1	1	0.33	3	0|0|0	0.00	0.00	0.00	0.00	0.00	3.33	0.36
P70660	Q71LX4	Tln2	0|0|1	1	0.33	3	0|0|0	0.00	0.00	0.00	0.00	0.00	3.33	0.36
P70660	F8VQB6	Myo10	0|0|1	1	0.33	3	0|0|0	0.00	0.00	0.00	0.00	0.00	3.33	0.36
P70660	Q61555	Fbn2	0|0|1	1	0.33	3	0|0|0	0.00	0.00	0.00	0.00	0.00	3.33	0.36
P70660	Q8CJ19	Mical3	0|0|1	1	0.33	3	0|0|0	0.00	0.00	0.00	0.00	0.00	3.33	0.36
P70660	Q99NH0	Ankrd17	0|0|1	1	0.33	3	0|0|0	0.00	0.00	0.00	0.00	0.00	3.33	0.36

## Sheet: Column field description 
Table S3. Output file of SAINTexpress reports for all observed interactions.
Bait: bait identifier
Prey: prey identifier
PreyGene: additional prey identifier
Spec: spectral counts for the bait-prey pair
SpecSum: sum of the spectral counts
AvgSpec: average spectral counts over replicates
NumReplicate: number of replicate purifications for the given bait
ctrlCounts: spectral counts in the negative controls
AvgP: main probability score
MaxP: maximal probability score of the interaction over replicates
TopoAvgP: topology-aware probability score incorporating known interaction data
TopoMaxP: topology-aware maximal probability score over replicates
SaintScore: larger of AvgP and TopoAvgP
FoldChange: average spectral count in test interaction divided by the average in controls
Boosted_by: indicates which known interactors of the same bait contributed to TopoAvgP
FDR: Bayesian false discovery rate
Table S3. Output file of SAINTexpress reports for all observed interactions. Bait: bait identifier; Prey: prey identifier; PreyGene: additional prey identifier; Spec: spectral counts for the bait-prey pair; SpecSum: sum of the spectral counts; AvgSpec: average spectral counts over replicates; NumReplicate: number of replicate purifications for the given bait; ctrlCounts: spectral counts in the ne…
