# Supplementary material for: The Repression of Atoh1 by Neurogenin1 during Inner Ear Development
Source: Front Mol Neurosci. 2017 Oct 20;10:321. doi: 10.3389/fnmol.2017.00321 (PMC5655970; doi:10.3389/fnmol.2017.00321)
Supplement: Supplementary file 6 [file Table_6.xlsx]

## Sheet: Specific IP Atoh1-Neurog1 vs A
		Specific IP Atoh1-Neurog1 in comparison to IP Atoh1
		44 Proteins
Specific to IP Atoh1-Neurog1 compared to IP Atoh1
UNI Prot	Gene	Description
P63260	Actg1	Actin, cytoplasmic 2 OS=Mus musculus GN=Actg1 PE=1 SV=1 - [ACTG_MOUSE]
P60710	Actb	Actin, cytoplasmic 1 OS=Mus musculus GN=Actb PE=1 SV=1 - [ACTB_MOUSE]
P47754	Capza2	F-actin-capping protein subunit alpha-2 OS=Mus musculus GN=Capza2 PE=1 SV=3 - [CAZA2_MOUSE]
Q6ZWU9	Rps27	40S ribosomal protein S27 OS=Mus musculus GN=Rps27 PE=1 SV=3 - [RS27_MOUSE]
P68033	Actc1	Actin, alpha cardiac muscle 1 OS=Mus musculus GN=Actc1 PE=1 SV=1 - [ACTC_MOUSE]
Q9WTX5	Skp1	S-phase kinase-associated protein 1 OS=Mus musculus GN=Skp1 PE=1 SV=3 - [SKP1_MOUSE]
P62320	Snrpd3	Small nuclear ribonucleoprotein Sm D3 OS=Mus musculus GN=Snrpd3 PE=1 SV=1 - [SMD3_MOUSE]
O35295	Purb	Transcriptional activator protein Pur-beta OS=Mus musculus GN=Purb PE=1 SV=3 - [PURB_MOUSE]
Q9D8N0	Eef1g	Elongation factor 1-gamma OS=Mus musculus GN=Eef1g PE=1 SV=3 - [EF1G_MOUSE]
Q9D0B0	Srsf9	Serine/arginine-rich splicing factor 9 OS=Mus musculus GN=Srsf9 PE=1 SV=1 - [SRSF9_MOUSE]
O09044	Snap23	Synaptosomal-associated protein 23 OS=Mus musculus GN=Snap23 PE=1 SV=1 - [SNP23_MOUSE]
Q9Z1Z2	Strap	Serine-threonine kinase receptor-associated protein OS=Mus musculus GN=Strap PE=1 SV=2 - [STRAP_MOUSE]
Q60596	Xrcc1	DNA repair protein XRCC1 OS=Mus musculus GN=Xrcc1 PE=1 SV=2 - [XRCC1_MOUSE]
Q9JII5	Dazap1	DAZ-associated protein 1 OS=Mus musculus GN=Dazap1 PE=1 SV=2 - [DAZP1_MOUSE]
Q9Z108	Stau1	Double-stranded RNA-binding protein Staufen homolog 1 OS=Mus musculus GN=Stau1 PE=1 SV=1 - [STAU1_MOUSE]
Q9D824	Fip1l1	Pre-mRNA 3'-end-processing factor FIP1 OS=Mus musculus GN=Fip1l1 PE=1 SV=1 - [FIP1_MOUSE]
Q8K1N4	Spats2	Spermatogenesis-associated serine-rich protein 2 OS=Mus musculus GN=Spats2 PE=1 SV=1 - [SPAS2_MOUSE]
P09242	Alpl	Alkaline phosphatase, tissue-nonspecific isozyme OS=Mus musculus GN=Alpl PE=1 SV=2 - [PPBT_MOUSE]
P28656	Nap1l1	Nucleosome assembly protein 1-like 1 OS=Mus musculus GN=Nap1l1 PE=1 SV=2 - [NP1L1_MOUSE]
P03975	Iap	IgE-binding protein OS=Mus musculus GN=Iap PE=2 SV=1 - [IGEB_MOUSE]
Q60973	Rbbp7	Histone-binding protein RBBP7 OS=Mus musculus GN=Rbbp7 PE=1 SV=1 - [RBBP7_MOUSE]
Q00PI9	Hnrnpul2	Heterogeneous nuclear ribonucleoprotein U-like protein 2 OS=Mus musculus GN=Hnrnpul2 PE=1 SV=2 - [HNRL2_MOUSE]
Q62036	Cep131	Centrosomal protein of 131 kDa OS=Mus musculus GN=Cep131 PE=1 SV=2 - [CP131_MOUSE]
Q9JKK7	Tmod2	Tropomodulin-2 OS=Mus musculus GN=Tmod2 PE=1 SV=2 - [TMOD2_MOUSE]
Q925I1	Atad3	ATPase family AAA domain-containing protein 3 OS=Mus musculus GN=Atad3 PE=1 SV=1 - [ATAD3_MOUSE]
Q8K4Z5	Sf3a1	Splicing factor 3A subunit 1 OS=Mus musculus GN=Sf3a1 PE=1 SV=1 - [SF3A1_MOUSE]
Q62311	Taf6	Transcription initiation factor TFIID subunit 6 OS=Mus musculus GN=Taf6 PE=1 SV=1 - [TAF6_MOUSE]
Q9JIX8	Acin1	Apoptotic chromatin condensation inducer in the nucleus OS=Mus musculus GN=Acin1 PE=1 SV=3 - [ACINU_MOUSE]
D3YXK2	Safb	Scaffold attachment factor B1 OS=Mus musculus GN=Safb PE=1 SV=2 - [SAFB1_MOUSE]
P97386	Lig3	DNA ligase 3 OS=Mus musculus GN=Lig3 PE=1 SV=2 - [DNLI3_MOUSE]
P23475	Xrcc6	X-ray repair cross-complementing protein 6 OS=Mus musculus GN=Xrcc6 PE=1 SV=5 - [XRCC6_MOUSE]
Q8BHD7	Ptbp3	Polypyrimidine tract-binding protein 3 OS=Mus musculus GN=Ptbp3 PE=1 SV=1 - [PTBP3_MOUSE]
Q9ER74	Sall1	Sal-like protein 1 OS=Mus musculus GN=Sall1 PE=1 SV=1 - [SALL1_MOUSE]
P27641	Xrcc5	X-ray repair cross-complementing protein 5 OS=Mus musculus GN=Xrcc5 PE=1 SV=4 - [XRCC5_MOUSE]
Q9R0L6	Pcm1	Pericentriolar material 1 protein OS=Mus musculus GN=Pcm1 PE=1 SV=2 - [PCM1_MOUSE]
E9Q5G3	Kif23	Kinesin-like protein KIF23 OS=Mus musculus GN=Kif23 PE=1 SV=1 - [KIF23_MOUSE]
Q6P4T2	Snrnp200	U5 small nuclear ribonucleoprotein 200 kDa helicase OS=Mus musculus GN=Snrnp200 PE=1 SV=1 - [U520_MOUSE]
Q91WK2	Eif3h	Eukaryotic translation initiation factor 3 subunit H OS=Mus musculus GN=Eif3h PE=1 SV=1 - [EIF3H_MOUSE]
Q62261	Sptbn1	Spectrin beta chain, non-erythrocytic 1 OS=Mus musculus GN=Sptbn1 PE=1 SV=2 - [SPTB2_MOUSE]
P39061	Col18a1	Collagen alpha-1(XVIII) chain OS=Mus musculus GN=Col18a1 PE=1 SV=4 - [COIA1_MOUSE]
Q80VI1	Trim56	E3 ubiquitin-protein ligase TRIM56 OS=Mus musculus GN=Trim56 PE=1 SV=1 - [TRI56_MOUSE]
Q3UHC0	Tnrc6c	Trinucleotide repeat-containing gene 6C protein OS=Mus musculus GN=Tnrc6c PE=1 SV=2 - [TNR6C_MOUSE]
Q9EQ61	Pes1	Pescadillo homolog OS=Mus musculus GN=Pes1 PE=1 SV=1 - [PESC_MOUSE]
Q8K4L3	Svil	Supervillin OS=Mus musculus GN=Svil PE=1 SV=1 - [SVIL_MOUSE]

## Sheet: Specific IP Atoh1-Neurog1vs NA
		Specific to IP Atoh1-Neurog1 compared to IP Neurog1-Atoh1
		251 proteins
Specific to IP Atoh1-Neurog1 compared to IP Neurog1-Atoh1
UNI Prot	Gene	Description
O54962	Banf1	Barrier-to-autointegration factor OS=Mus musculus GN=Banf1 PE=1 SV=1 - [BAF_MOUSE]
Q9CQE8	Q9CQE8	UPF0568 protein C14orf166 homolog OS=Mus musculus PE=1 SV=1 - [CN166_MOUSE]
P99027	Rplp2	60S acidic ribosomal protein P2 OS=Mus musculus GN=Rplp2 PE=1 SV=3 - [RLA2_MOUSE]
P62281	Rps11	40S ribosomal protein S11 OS=Mus musculus GN=Rps11 PE=1 SV=3 - [RS11_MOUSE]
P62245	Rps15a	40S ribosomal protein S15a OS=Mus musculus GN=Rps15a PE=1 SV=2 - [RS15A_MOUSE]
Q9CZX8	Rps19	40S ribosomal protein S19 OS=Mus musculus GN=Rps19 PE=1 SV=3 - [RS19_MOUSE]
P62702	Rps4x	40S ribosomal protein S4, X isoform OS=Mus musculus GN=Rps4x PE=1 SV=2 - [RS4X_MOUSE]
P63276	Rps17	40S ribosomal protein S17 OS=Mus musculus GN=Rps17 PE=1 SV=2 - [RS17_MOUSE]
P62082	Rps7	40S ribosomal protein S7 OS=Mus musculus GN=Rps7 PE=2 SV=1 - [RS7_MOUSE]
P14131	Rps16	40S ribosomal protein S16 OS=Mus musculus GN=Rps16 PE=1 SV=4 - [RS16_MOUSE]
P10854	Hist1h2bm	Histone H2B type 1-M OS=Mus musculus GN=Hist1h2bm PE=1 SV=2 - [H2B1M_MOUSE]
Q64525	Hist2h2bb	Histone H2B type 2-B OS=Mus musculus GN=Hist2h2bb PE=1 SV=3 - [H2B2B_MOUSE]
Q64475	Hist1h2bb	Histone H2B type 1-B OS=Mus musculus GN=Hist1h2bb PE=1 SV=3 - [H2B1B_MOUSE]
P10853	Hist1h2bf	Histone H2B type 1-F/J/L OS=Mus musculus GN=Hist1h2bf PE=1 SV=2 - [H2B1F_MOUSE]
P17095	Hmga1	High mobility group protein HMG-I/HMG-Y OS=Mus musculus GN=Hmga1 PE=1 SV=4 - [HMGA1_MOUSE]
P35979	Rpl12	60S ribosomal protein L12 OS=Mus musculus GN=Rpl12 PE=1 SV=2 - [RL12_MOUSE]
P61255	Rpl26	60S ribosomal protein L26 OS=Mus musculus GN=Rpl26 PE=1 SV=1 - [RL26_MOUSE]
P62270	Rps18	40S ribosomal protein S18 OS=Mus musculus GN=Rps18 PE=1 SV=3 - [RS18_MOUSE]
P62889	Rpl30	60S ribosomal protein L30 OS=Mus musculus GN=Rpl30 PE=1 SV=2 - [RL30_MOUSE]
P47955	Rplp1	60S acidic ribosomal protein P1 OS=Mus musculus GN=Rplp1 PE=1 SV=1 - [RLA1_MOUSE]
Q9JKB3	Ybx3	Y-box-binding protein 3 OS=Mus musculus GN=Ybx3 PE=1 SV=2 - [YBOX3_MOUSE]
Q64012	Raly	RNA-binding protein Raly OS=Mus musculus GN=Raly PE=1 SV=3 - [RALY_MOUSE]
O88569	Hnrnpa2b1	Heterogeneous nuclear ribonucleoproteins A2/B1 OS=Mus musculus GN=Hnrnpa2b1 PE=1 SV=2 - [ROA2_MOUSE]
P61358	Rpl27	60S ribosomal protein L27 OS=Mus musculus GN=Rpl27 PE=1 SV=2 - [RL27_MOUSE]
P62900	Rpl31	60S ribosomal protein L31 OS=Mus musculus GN=Rpl31 PE=1 SV=1 - [RL31_MOUSE]
P62242	Rps8	40S ribosomal protein S8 OS=Mus musculus GN=Rps8 PE=1 SV=2 - [RS8_MOUSE]
P67984	Rpl22	60S ribosomal protein L22 OS=Mus musculus GN=Rpl22 PE=1 SV=2 - [RL22_MOUSE]
P62301	Rps13	40S ribosomal protein S13 OS=Mus musculus GN=Rps13 PE=1 SV=2 - [RS13_MOUSE]
Q6ZWV3	Rpl10	60S ribosomal protein L10 OS=Mus musculus GN=Rpl10 PE=1 SV=3 - [RL10_MOUSE]
Q922Q2	Riok1	Serine/threonine-protein kinase RIO1 OS=Mus musculus GN=Riok1 PE=1 SV=2 - [RIOK1_MOUSE]
P35700	Prdx1	Peroxiredoxin-1 OS=Mus musculus GN=Prdx1 PE=1 SV=1 - [PRDX1_MOUSE]
P21126	Ubl4a	Ubiquitin-like protein 4A OS=Mus musculus GN=Ubl4a PE=1 SV=1 - [UBL4A_MOUSE]
Q61656	Ddx5	Probable ATP-dependent RNA helicase DDX5 OS=Mus musculus GN=Ddx5 PE=1 SV=2 - [DDX5_MOUSE]
P62754	Rps6	40S ribosomal protein S6 OS=Mus musculus GN=Rps6 PE=1 SV=1 - [RS6_MOUSE]
Q6PDM2	Srsf1	Serine/arginine-rich splicing factor 1 OS=Mus musculus GN=Srsf1 PE=1 SV=3 - [SRSF1_MOUSE]
P61979	Hnrnpk	Heterogeneous nuclear ribonucleoprotein K OS=Mus musculus GN=Hnrnpk PE=1 SV=1 - [HNRPK_MOUSE]
Q8BP67	Rpl24	60S ribosomal protein L24 OS=Mus musculus GN=Rpl24 PE=1 SV=2 - [RL24_MOUSE]
Q9D8E6	Rpl4	60S ribosomal protein L4 OS=Mus musculus GN=Rpl4 PE=1 SV=3 - [RL4_MOUSE]
Q91VM5	Rbmxl1	RNA binding motif protein, X-linked-like-1 OS=Mus musculus GN=Rbmxl1 PE=2 SV=1 - [RMXL1_MOUSE]
P41105	Rpl28	60S ribosomal protein L28 OS=Mus musculus GN=Rpl28 PE=1 SV=2 - [RL28_MOUSE]
P84089	Erh	Enhancer of rudimentary homolog OS=Mus musculus GN=Erh PE=1 SV=1 - [ERH_MOUSE]
Q91VR5	Ddx1	ATP-dependent RNA helicase DDX1 OS=Mus musculus GN=Ddx1 PE=1 SV=1 - [DDX1_MOUSE]
O09167	Rpl21	60S ribosomal protein L21 OS=Mus musculus GN=Rpl21 PE=1 SV=3 - [RL21_MOUSE]
P84104	Srsf3	Serine/arginine-rich splicing factor 3 OS=Mus musculus GN=Srsf3 PE=1 SV=1 - [SRSF3_MOUSE]
Q6ZWV7	Rpl35	60S ribosomal protein L35 OS=Mus musculus GN=Rpl35 PE=1 SV=1 - [RL35_MOUSE]
Q6ZWN5	Rps9	40S ribosomal protein S9 OS=Mus musculus GN=Rps9 PE=1 SV=3 - [RS9_MOUSE]
P62274	Rps29	40S ribosomal protein S29 OS=Mus musculus GN=Rps29 PE=3 SV=2 - [RS29_MOUSE]
P48985	Atoh1	Protein atonal homolog 1 OS=Mus musculus GN=Atoh1 PE=2 SV=1 - [ATOH1_MOUSE]
P62843	Rps15	40S ribosomal protein S15 OS=Mus musculus GN=Rps15 PE=1 SV=2 - [RS15_MOUSE]
Q8R081	Hnrnpl	Heterogeneous nuclear ribonucleoprotein L OS=Mus musculus GN=Hnrnpl PE=1 SV=2 - [HNRPL_MOUSE]
P97379	G3bp2	Ras GTPase-activating protein-binding protein 2 OS=Mus musculus GN=G3bp2 PE=1 SV=2 - [G3BP2_MOUSE]
Q9CX86	Hnrnpa0	Heterogeneous nuclear ribonucleoprotein A0 OS=Mus musculus GN=Hnrnpa0 PE=1 SV=1 - [ROA0_MOUSE]
P83917	Cbx1	Chromobox protein homolog 1 OS=Mus musculus GN=Cbx1 PE=1 SV=1 - [CBX1_MOUSE]
P47911	Rpl6	60S ribosomal protein L6 OS=Mus musculus GN=Rpl6 PE=1 SV=3 - [RL6_MOUSE]
P14115	Rpl27a	60S ribosomal protein L27a OS=Mus musculus GN=Rpl27a PE=1 SV=5 - [RL27A_MOUSE]
Q99020	Hnrnpab	Heterogeneous nuclear ribonucleoprotein A/B OS=Mus musculus GN=Hnrnpab PE=1 SV=1 - [ROAA_MOUSE]
P28658	Atxn10	Ataxin-10 OS=Mus musculus GN=Atxn10 PE=1 SV=2 - [ATX10_MOUSE]
P62849	Rps24	40S ribosomal protein S24 OS=Mus musculus GN=Rps24 PE=1 SV=1 - [RS24_MOUSE]
Q8BG05	Hnrnpa3	Heterogeneous nuclear ribonucleoprotein A3 OS=Mus musculus GN=Hnrnpa3 PE=1 SV=1 - [ROA3_MOUSE]
Q9CPR4	Rpl17	60S ribosomal protein L17 OS=Mus musculus GN=Rpl17 PE=1 SV=3 - [RL17_MOUSE]
Q61584	Fxr1	Fragile X mental retardation syndrome-related protein 1 OS=Mus musculus GN=Fxr1 PE=1 SV=2 - [FXR1_MOUSE]
Q9D0R8	Lsm12	Protein LSM12 homolog OS=Mus musculus GN=Lsm12 PE=1 SV=1 - [LSM12_MOUSE]
P47962	Rpl5	60S ribosomal protein L5 OS=Mus musculus GN=Rpl5 PE=1 SV=3 - [RL5_MOUSE]
P60867	Rps20	40S ribosomal protein S20 OS=Mus musculus GN=Rps20 PE=1 SV=1 - [RS20_MOUSE]
P70372	Elavl1	ELAV-like protein 1 OS=Mus musculus GN=Elavl1 PE=1 SV=2 - [ELAV1_MOUSE]
P62855	Rps26	40S ribosomal protein S26 OS=Mus musculus GN=Rps26 PE=1 SV=3 - [RS26_MOUSE]
P62830	Rpl23	60S ribosomal protein L23 OS=Mus musculus GN=Rpl23 PE=1 SV=1 - [RL23_MOUSE]
Q9Z2X1	Hnrnpf	Heterogeneous nuclear ribonucleoprotein F OS=Mus musculus GN=Hnrnpf PE=1 SV=3 - [HNRPF_MOUSE]
Q99LF4	Rtcb	tRNA-splicing ligase RtcB homolog OS=Mus musculus GN=Rtcb PE=1 SV=1 - [RTCB_MOUSE]
Q5F2E7	Nufip2	Nuclear fragile X mental retardation-interacting protein 2 OS=Mus musculus GN=Nufip2 PE=1 SV=1 - [NUFP2_MOUSE]
O55128	Sap18	Histone deacetylase complex subunit SAP18 OS=Mus musculus GN=Sap18 PE=1 SV=1 - [SAP18_MOUSE]
P12382	Pfkl	ATP-dependent 6-phosphofructokinase, liver type OS=Mus musculus GN=Pfkl PE=1 SV=4 - [PFKAL_MOUSE]
P62806	Hist1h4a	Histone H4 OS=Mus musculus GN=Hist1h4a PE=1 SV=2 - [H4_MOUSE]
P14148	Rpl7	60S ribosomal protein L7 OS=Mus musculus GN=Rpl7 PE=1 SV=2 - [RL7_MOUSE]
Q61990	Pcbp2	Poly(rC)-binding protein 2 OS=Mus musculus GN=Pcbp2 PE=1 SV=1 - [PCBP2_MOUSE]
Q8K310	Matr3	Matrin-3 OS=Mus musculus GN=Matr3 PE=1 SV=1 - [MATR3_MOUSE]
P35922	Fmr1	Fragile X mental retardation protein 1 homolog OS=Mus musculus GN=Fmr1 PE=1 SV=1 - [FMR1_MOUSE]
P63325	Rps10	40S ribosomal protein S10 OS=Mus musculus GN=Rps10 PE=1 SV=1 - [RS10_MOUSE]
P62983	Rps27a	Ubiquitin-40S ribosomal protein S27a OS=Mus musculus GN=Rps27a PE=1 SV=2 - [RS27A_MOUSE]
P27659	Rpl3	60S ribosomal protein L3 OS=Mus musculus GN=Rpl3 PE=1 SV=3 - [RL3_MOUSE]
P84099	Rpl19	60S ribosomal protein L19 OS=Mus musculus GN=Rpl19 PE=1 SV=1 - [RL19_MOUSE]
P61514	Rpl37a	60S ribosomal protein L37a OS=Mus musculus GN=Rpl37a PE=1 SV=2 - [RL37A_MOUSE]
Q8K3Y3	Lin28a	Protein lin-28 homolog A OS=Mus musculus GN=Lin28a PE=1 SV=1 - [LN28A_MOUSE]
Q9D1R9	Rpl34	60S ribosomal protein L34 OS=Mus musculus GN=Rpl34 PE=1 SV=2 - [RL34_MOUSE]
Q8VC52	Rbpms2	RNA-binding protein with multiple splicing 2 OS=Mus musculus GN=Rbpms2 PE=1 SV=1 - [RBPS2_MOUSE]
Q8CAQ8	Immt	MICOS complex subunit Mic60 OS=Mus musculus GN=Immt PE=1 SV=1 - [MIC60_MOUSE]
P35980	Rpl18	60S ribosomal protein L18 OS=Mus musculus GN=Rpl18 PE=1 SV=3 - [RL18_MOUSE]
P09405	Ncl	Nucleolin OS=Mus musculus GN=Ncl PE=1 SV=2 - [NUCL_MOUSE]
Q921F2	Tardbp	TAR DNA-binding protein 43 OS=Mus musculus GN=Tardbp PE=1 SV=1 - [TADBP_MOUSE]
Q6ZQ58	Larp1	La-related protein 1 OS=Mus musculus GN=Larp1 PE=1 SV=3 - [LARP1_MOUSE]
P62267	Rps23	40S ribosomal protein S23 OS=Mus musculus GN=Rps23 PE=1 SV=3 - [RS23_MOUSE]
P43275	Hist1h1a	Histone H1.1 OS=Mus musculus GN=Hist1h1a PE=1 SV=2 - [H11_MOUSE]
P42567	Eps15	Epidermal growth factor receptor substrate 15 OS=Mus musculus GN=Eps15 PE=1 SV=1 - [EPS15_MOUSE]
P62918	Rpl8	60S ribosomal protein L8 OS=Mus musculus GN=Rpl8 PE=1 SV=2 - [RL8_MOUSE]
Q8R326	Pspc1	Paraspeckle component 1 OS=Mus musculus GN=Pspc1 PE=1 SV=1 - [PSPC1_MOUSE]
P19253	Rpl13a	60S ribosomal protein L13a OS=Mus musculus GN=Rpl13a PE=1 SV=4 - [RL13A_MOUSE]
P17225	Ptbp1	Polypyrimidine tract-binding protein 1 OS=Mus musculus GN=Ptbp1 PE=1 SV=2 - [PTBP1_MOUSE]
Q7TQH0	Atxn2l	Ataxin-2-like protein OS=Mus musculus GN=Atxn2l PE=1 SV=1 - [ATX2L_MOUSE]
Q91VC3	Eif4a3	Eukaryotic initiation factor 4A-III OS=Mus musculus GN=Eif4a3 PE=1 SV=3 - [IF4A3_MOUSE]
Q9EPU0	Upf1	Regulator of nonsense transcripts 1 OS=Mus musculus GN=Upf1 PE=1 SV=2 - [RENT1_MOUSE]
Q6ZWU9	Rps27	40S ribosomal protein S27 OS=Mus musculus GN=Rps27 PE=1 SV=3 - [RS27_MOUSE]
P60335	Pcbp1	Poly(rC)-binding protein 1 OS=Mus musculus GN=Pcbp1 PE=1 SV=1 - [PCBP1_MOUSE]
Q9Z130	Hnrnpdl	Heterogeneous nuclear ribonucleoprotein D-like OS=Mus musculus GN=Hnrnpdl PE=1 SV=1 - [HNRDL_MOUSE]
Q60668	Hnrnpd	Heterogeneous nuclear ribonucleoprotein D0 OS=Mus musculus GN=Hnrnpd PE=1 SV=2 - [HNRPD_MOUSE]
Q8VEK3	Hnrnpu	Heterogeneous nuclear ribonucleoprotein U OS=Mus musculus GN=Hnrnpu PE=1 SV=1 - [HNRPU_MOUSE]
P14869	Rplp0	60S acidic ribosomal protein P0 OS=Mus musculus GN=Rplp0 PE=1 SV=3 - [RLA0_MOUSE]
Q9WTX5	Skp1	S-phase kinase-associated protein 1 OS=Mus musculus GN=Skp1 PE=1 SV=3 - [SKP1_MOUSE]
O08583	Alyref	THO complex subunit 4 OS=Mus musculus GN=Alyref PE=1 SV=3 - [THOC4_MOUSE]
P47857	Pfkm	ATP-dependent 6-phosphofructokinase, muscle type OS=Mus musculus GN=Pfkm PE=1 SV=3 - [PFKAM_MOUSE]
P62717	Rpl18a	60S ribosomal protein L18a OS=Mus musculus GN=Rpl18a PE=1 SV=1 - [RL18A_MOUSE]
Q9WVR4	Fxr2	Fragile X mental retardation syndrome-related protein 2 OS=Mus musculus GN=Fxr2 PE=1 SV=1 - [FXR2_MOUSE]
P32067	Ssb	Lupus La protein homolog OS=Mus musculus GN=Ssb PE=1 SV=1 - [LA_MOUSE]
P52479	Usp10	Ubiquitin carboxyl-terminal hydrolase 10 OS=Mus musculus GN=Usp10 PE=1 SV=3 - [UBP10_MOUSE]
Q3U0V1	Khsrp	Far upstream element-binding protein 2 OS=Mus musculus GN=Khsrp PE=1 SV=2 - [FUBP2_MOUSE]
Q60611	Satb1	DNA-binding protein SATB1 OS=Mus musculus GN=Satb1 PE=1 SV=2 - [SATB1_MOUSE]
Q9CQ71	Rpa3	Replication protein A 14 kDa subunit OS=Mus musculus GN=Rpa3 PE=1 SV=1 - [RFA3_MOUSE]
Q9CY58	Serbp1	Plasminogen activator inhibitor 1 RNA-binding protein OS=Mus musculus GN=Serbp1 PE=1 SV=2 - [PAIRB_MOUSE]
P62320	Snrpd3	Small nuclear ribonucleoprotein Sm D3 OS=Mus musculus GN=Snrpd3 PE=1 SV=1 - [SMD3_MOUSE]
O35295	Purb	Transcriptional activator protein Pur-beta OS=Mus musculus GN=Purb PE=1 SV=3 - [PURB_MOUSE]
Q9CZM2	Rpl15	60S ribosomal protein L15 OS=Mus musculus GN=Rpl15 PE=2 SV=4 - [RL15_MOUSE]
P43276	Hist1h1b	Histone H1.5 OS=Mus musculus GN=Hist1h1b PE=1 SV=2 - [H15_MOUSE]
P70333	Hnrnph2	Heterogeneous nuclear ribonucleoprotein H2 OS=Mus musculus GN=Hnrnph2 PE=1 SV=1 - [HNRH2_MOUSE]
Q501J6	Ddx17	Probable ATP-dependent RNA helicase DDX17 OS=Mus musculus GN=Ddx17 PE=1 SV=1 - [DDX17_MOUSE]
Q8C3X2	Ccdc90b	Coiled-coil domain-containing protein 90B, mitochondrial OS=Mus musculus GN=Ccdc90b PE=1 SV=1 - [CC90B_MOUSE]
P62996	Tra2b	Transformer-2 protein homolog beta OS=Mus musculus GN=Tra2b PE=1 SV=1 - [TRA2B_MOUSE]
O70133	Dhx9	ATP-dependent RNA helicase A OS=Mus musculus GN=Dhx9 PE=1 SV=2 - [DHX9_MOUSE]
Q8BL97	Srsf7	Serine/arginine-rich splicing factor 7 OS=Mus musculus GN=Srsf7 PE=1 SV=1 - [SRSF7_MOUSE]
Q5SF07	Igf2bp2	Insulin-like growth factor 2 mRNA-binding protein 2 OS=Mus musculus GN=Igf2bp2 PE=1 SV=1 - [IF2B2_MOUSE]
Q7TMK9	Syncrip	Heterogeneous nuclear ribonucleoprotein Q OS=Mus musculus GN=Syncrip PE=1 SV=2 - [HNRPQ_MOUSE]
Q569Z6	Thrap3	Thyroid hormone receptor-associated protein 3 OS=Mus musculus GN=Thrap3 PE=1 SV=1 - [TR150_MOUSE]
Q8C2Q3	Rbm14	RNA-binding protein 14 OS=Mus musculus GN=Rbm14 PE=1 SV=1 - [RBM14_MOUSE]
P47964	Rpl36	60S ribosomal protein L36 OS=Mus musculus GN=Rpl36 PE=1 SV=2 - [RL36_MOUSE]
Q8BWW4	Larp4	La-related protein 4 OS=Mus musculus GN=Larp4 PE=1 SV=2 - [LARP4_MOUSE]
Q60972	Rbbp4	Histone-binding protein RBBP4 OS=Mus musculus GN=Rbbp4 PE=1 SV=5 - [RBBP4_MOUSE]
Q8BFZ3	Actbl2	Beta-actin-like protein 2 OS=Mus musculus GN=Actbl2 PE=1 SV=1 - [ACTBL_MOUSE]
Q60749	Khdrbs1	KH domain-containing, RNA-binding, signal transduction-associated protein 1 OS=Mus musculus GN=Khdrbs1 PE=1 SV=2 - [KHDR1_MOUSE]
P53026	Rpl10a	60S ribosomal protein L10a OS=Mus musculus GN=Rpl10a PE=1 SV=3 - [RL10A_MOUSE]
Q9CWZ3	Rbm8a	RNA-binding protein 8A OS=Mus musculus GN=Rbm8a PE=1 SV=3 - [RBM8A_MOUSE]
Q8VEE4	Rpa1	Replication protein A 70 kDa DNA-binding subunit OS=Mus musculus GN=Rpa1 PE=1 SV=1 - [RFA1_MOUSE]
Q9D8N0	Eef1g	Elongation factor 1-gamma OS=Mus musculus GN=Eef1g PE=1 SV=3 - [EF1G_MOUSE]
Q3TLH4	Prrc2c	Protein PRRC2C OS=Mus musculus GN=Prrc2c PE=1 SV=3 - [PRC2C_MOUSE]
Q9D0B0	Srsf9	Serine/arginine-rich splicing factor 9 OS=Mus musculus GN=Srsf9 PE=1 SV=1 - [SRSF9_MOUSE]
P57776	Eef1d	Elongation factor 1-delta OS=Mus musculus GN=Eef1d PE=1 SV=3 - [EF1D_MOUSE]
Q99KP6	Prpf19	Pre-mRNA-processing factor 19 OS=Mus musculus GN=Prpf19 PE=1 SV=1 - [PRP19_MOUSE]
O09044	Snap23	Synaptosomal-associated protein 23 OS=Mus musculus GN=Snap23 PE=1 SV=1 - [SNP23_MOUSE]
P35550	Fbl	rRNA 2'-O-methyltransferase fibrillarin OS=Mus musculus GN=Fbl PE=1 SV=2 - [FBRL_MOUSE]
Q62093	Srsf2	Serine/arginine-rich splicing factor 2 OS=Mus musculus GN=Srsf2 PE=1 SV=4 - [SRSF2_MOUSE]
Q8K3W3	Casc3	Protein CASC3 OS=Mus musculus GN=Casc3 PE=1 SV=3 - [CASC3_MOUSE]
Q9Z1Z2	Strap	Serine-threonine kinase receptor-associated protein OS=Mus musculus GN=Strap PE=1 SV=2 - [STRAP_MOUSE]
Q8K019	Bclaf1	Bcl-2-associated transcription factor 1 OS=Mus musculus GN=Bclaf1 PE=1 SV=2 - [BCLF1_MOUSE]
Q6PFR5	Tra2a	Transformer-2 protein homolog alpha OS=Mus musculus GN=Tra2a PE=1 SV=1 - [TRA2A_MOUSE]
Q60596	Xrcc1	DNA repair protein XRCC1 OS=Mus musculus GN=Xrcc1 PE=1 SV=2 - [XRCC1_MOUSE]
P51881	Slc25a5	ADP/ATP translocase 2 OS=Mus musculus GN=Slc25a5 PE=1 SV=3 - [ADT2_MOUSE]
Q8CH18	Ccar1	Cell division cycle and apoptosis regulator protein 1 OS=Mus musculus GN=Ccar1 PE=1 SV=1 - [CCAR1_MOUSE]
O35286	Dhx15	Pre-mRNA-splicing factor ATP-dependent RNA helicase DHX15 OS=Mus musculus GN=Dhx15 PE=1 SV=2 - [DHX15_MOUSE]
Q04750	Top1	DNA topoisomerase 1 OS=Mus musculus GN=Top1 PE=1 SV=2 - [TOP1_MOUSE]
Q91W18	Tdrd3	Tudor domain-containing protein 3 OS=Mus musculus GN=Tdrd3 PE=1 SV=4 - [TDRD3_MOUSE]
Q9CYI4	Luc7l	Putative RNA-binding protein Luc7-like 1 OS=Mus musculus GN=Luc7l PE=1 SV=2 - [LUC7L_MOUSE]
Q7TNC4	Luc7l2	Putative RNA-binding protein Luc7-like 2 OS=Mus musculus GN=Luc7l2 PE=1 SV=1 - [LC7L2_MOUSE]
Q7TSC1	Prrc2a	Protein PRRC2A OS=Mus musculus GN=Prrc2a PE=1 SV=1 - [PRC2A_MOUSE]
Q9CSN1	Snw1	SNW domain-containing protein 1 OS=Mus musculus GN=Snw1 PE=1 SV=3 - [SNW1_MOUSE]
Q9JIK5	Ddx21	Nucleolar RNA helicase 2 OS=Mus musculus GN=Ddx21 PE=1 SV=3 - [DDX21_MOUSE]
Q3TWW8	Srsf6	Serine/arginine-rich splicing factor 6 OS=Mus musculus GN=Srsf6 PE=1 SV=1 - [SRSF6_MOUSE]
P14206	Rpsa	40S ribosomal protein SA OS=Mus musculus GN=Rpsa PE=1 SV=4 - [RSSA_MOUSE]
Q8BGD9	Eif4b	Eukaryotic translation initiation factor 4B OS=Mus musculus GN=Eif4b PE=1 SV=1 - [IF4B_MOUSE]
Q80X50	Ubap2l	Ubiquitin-associated protein 2-like OS=Mus musculus GN=Ubap2l PE=1 SV=1 - [UBP2L_MOUSE]
Q9CY57	Chtop	Chromatin target of PRMT1 protein OS=Mus musculus GN=Chtop PE=1 SV=2 - [CHTOP_MOUSE]
P54823	Ddx6	Probable ATP-dependent RNA helicase DDX6 OS=Mus musculus GN=Ddx6 PE=1 SV=1 - [DDX6_MOUSE]
Q8BVY0	Rsl1d1	Ribosomal L1 domain-containing protein 1 OS=Mus musculus GN=Rsl1d1 PE=1 SV=1 - [RL1D1_MOUSE]
Q8C854	Myef2	Myelin expression factor 2 OS=Mus musculus GN=Myef2 PE=1 SV=1 - [MYEF2_MOUSE]
Q99PL5	Rrbp1	Ribosome-binding protein 1 OS=Mus musculus GN=Rrbp1 PE=1 SV=2 - [RRBP1_MOUSE]
Q08288	Lyar	Cell growth-regulating nucleolar protein OS=Mus musculus GN=Lyar PE=1 SV=2 - [LYAR_MOUSE]
Q8BHN5	Rbm45	RNA-binding protein 45 OS=Mus musculus GN=Rbm45 PE=1 SV=1 - [RBM45_MOUSE]
Q9R1C7	Prpf40a	Pre-mRNA-processing factor 40 homolog A OS=Mus musculus GN=Prpf40a PE=1 SV=1 - [PR40A_MOUSE]
Q01320	Top2a	DNA topoisomerase 2-alpha OS=Mus musculus GN=Top2a PE=1 SV=2 - [TOP2A_MOUSE]
Q9JII5	Dazap1	DAZ-associated protein 1 OS=Mus musculus GN=Dazap1 PE=1 SV=2 - [DAZP1_MOUSE]
Q9Z2C8	Ybx2	Y-box-binding protein 2 OS=Mus musculus GN=Ybx2 PE=1 SV=1 - [YBOX2_MOUSE]
Q9Z108	Stau1	Double-stranded RNA-binding protein Staufen homolog 1 OS=Mus musculus GN=Stau1 PE=1 SV=1 - [STAU1_MOUSE]
Q52KI8	Srrm1	Serine/arginine repetitive matrix protein 1 OS=Mus musculus GN=Srrm1 PE=1 SV=2 - [SRRM1_MOUSE]
Q91VX2	Ubap2	Ubiquitin-associated protein 2 OS=Mus musculus GN=Ubap2 PE=1 SV=1 - [UBAP2_MOUSE]
Q8BZM0	Klhl12	Kelch-like protein 12 OS=Mus musculus GN=Klhl12 PE=2 SV=1 - [KLH12_MOUSE]
Q9Z1X4	Ilf3	Interleukin enhancer-binding factor 3 OS=Mus musculus GN=Ilf3 PE=1 SV=2 - [ILF3_MOUSE]
Q9D883	U2af1	Splicing factor U2AF 35 kDa subunit OS=Mus musculus GN=U2af1 PE=1 SV=4 - [U2AF1_MOUSE]
Q9CXD6	Mcur1	Mitochondrial calcium uniporter regulator 1 OS=Mus musculus GN=Mcur1 PE=1 SV=1 - [MCUR1_MOUSE]
Q8VHK9	Dhx36	ATP-dependent RNA helicase DHX36 OS=Mus musculus GN=Dhx36 PE=1 SV=2 - [DHX36_MOUSE]
Q9DBR0	Akap8	A-kinase anchor protein 8 OS=Mus musculus GN=Akap8 PE=1 SV=1 - [AKAP8_MOUSE]
Q5SFM8	Rbm27	RNA-binding protein 27 OS=Mus musculus GN=Rbm27 PE=1 SV=3 - [RBM27_MOUSE]
P61406	Smg6	Telomerase-binding protein EST1A OS=Mus musculus GN=Smg6 PE=1 SV=1 - [EST1A_MOUSE]
P57722	Pcbp3	Poly(rC)-binding protein 3 OS=Mus musculus GN=Pcbp3 PE=1 SV=3 - [PCBP3_MOUSE]
O35691	Pnn	Pinin OS=Mus musculus GN=Pnn PE=1 SV=4 - [PININ_MOUSE]
Q64213	Sf1	Splicing factor 1 OS=Mus musculus GN=Sf1 PE=1 SV=6 - [SF01_MOUSE]
Q3UJU9	Rmdn3	Regulator of microtubule dynamics protein 3 OS=Mus musculus GN=Rmdn3 PE=1 SV=2 - [RMD3_MOUSE]
P62862	Fau	40S ribosomal protein S30 OS=Mus musculus GN=Fau PE=1 SV=1 - [RS30_MOUSE]
Q9D824	Fip1l1	Pre-mRNA 3'-end-processing factor FIP1 OS=Mus musculus GN=Fip1l1 PE=1 SV=1 - [FIP1_MOUSE]
Q8CJG0	37469	Protein argonaute-2 OS=Mus musculus GN=Ago2 PE=1 SV=3 - [AGO2_MOUSE]
Q99PU8	Dhx30	Putative ATP-dependent RNA helicase DHX30 OS=Mus musculus GN=Dhx30 PE=1 SV=1 - [DHX30_MOUSE]
Q80WJ7	Mtdh	Protein LYRIC OS=Mus musculus GN=Mtdh PE=1 SV=1 - [LYRIC_MOUSE]
Q9R0U0	Srsf10	Serine/arginine-rich splicing factor 10 OS=Mus musculus GN=Srsf10 PE=1 SV=2 - [SRS10_MOUSE]
Q9QX96	Sall2	Sal-like protein 2 OS=Mus musculus GN=Sall2 PE=1 SV=2 - [SALL2_MOUSE]
P56959	Fus	RNA-binding protein FUS OS=Mus musculus GN=Fus PE=1 SV=1 - [FUS_MOUSE]
Q8K1N4	Spats2	Spermatogenesis-associated serine-rich protein 2 OS=Mus musculus GN=Spats2 PE=1 SV=1 - [SPAS2_MOUSE]
Q60899	Elavl2	ELAV-like protein 2 OS=Mus musculus GN=Elavl2 PE=2 SV=1 - [ELAV2_MOUSE]
Q6NZJ6	Eif4g1	Eukaryotic translation initiation factor 4 gamma 1 OS=Mus musculus GN=Eif4g1 PE=1 SV=1 - [IF4G1_MOUSE]
O70305	Atxn2	Ataxin-2 OS=Mus musculus GN=Atxn2 PE=1 SV=1 - [ATX2_MOUSE]
B2RY56	Rbm25	RNA-binding protein 25 OS=Mus musculus GN=Rbm25 PE=1 SV=2 - [RBM25_MOUSE]
P09242	Alpl	Alkaline phosphatase, tissue-nonspecific isozyme OS=Mus musculus GN=Alpl PE=1 SV=2 - [PPBT_MOUSE]
Q6NZF1	Zc3h11a	Zinc finger CCCH domain-containing protein 11A OS=Mus musculus GN=Zc3h11a PE=1 SV=1 - [ZC11A_MOUSE]
P59326	Ythdf1	YTH domain-containing family protein 1 OS=Mus musculus GN=Ythdf1 PE=1 SV=1 - [YTHD1_MOUSE]
P28656	Nap1l1	Nucleosome assembly protein 1-like 1 OS=Mus musculus GN=Nap1l1 PE=1 SV=2 - [NP1L1_MOUSE]
Q7TPV4	Mybbp1a	Myb-binding protein 1A OS=Mus musculus GN=Mybbp1a PE=1 SV=2 - [MBB1A_MOUSE]
P03975	Iap	IgE-binding protein OS=Mus musculus GN=Iap PE=2 SV=1 - [IGEB_MOUSE]
Q6NVF9	Cpsf6	Cleavage and polyadenylation specificity factor subunit 6 OS=Mus musculus GN=Cpsf6 PE=1 SV=1 - [CPSF6_MOUSE]
Q60973	Rbbp7	Histone-binding protein RBBP7 OS=Mus musculus GN=Rbbp7 PE=1 SV=1 - [RBBP7_MOUSE]
Q921M3	Sf3b3	Splicing factor 3B subunit 3 OS=Mus musculus GN=Sf3b3 PE=1 SV=1 - [SF3B3_MOUSE]
Q00PI9	Hnrnpul2	Heterogeneous nuclear ribonucleoprotein U-like protein 2 OS=Mus musculus GN=Hnrnpul2 PE=1 SV=2 - [HNRL2_MOUSE]
Q62036	Cep131	Centrosomal protein of 131 kDa OS=Mus musculus GN=Cep131 PE=1 SV=2 - [CP131_MOUSE]
Q9JKK7	Tmod2	Tropomodulin-2 OS=Mus musculus GN=Tmod2 PE=1 SV=2 - [TMOD2_MOUSE]
Q925I1	Atad3	ATPase family AAA domain-containing protein 3 OS=Mus musculus GN=Atad3 PE=1 SV=1 - [ATAD3_MOUSE]
Q6ZQ38	Cand1	Cullin-associated NEDD8-dissociated protein 1 OS=Mus musculus GN=Cand1 PE=1 SV=2 - [CAND1_MOUSE]
P70398	Usp9x	Probable ubiquitin carboxyl-terminal hydrolase FAF-X OS=Mus musculus GN=Usp9x PE=1 SV=2 - [USP9X_MOUSE]
Q8K4Z5	Sf3a1	Splicing factor 3A subunit 1 OS=Mus musculus GN=Sf3a1 PE=1 SV=1 - [SF3A1_MOUSE]
Q62311	Taf6	Transcription initiation factor TFIID subunit 6 OS=Mus musculus GN=Taf6 PE=1 SV=1 - [TAF6_MOUSE]
Q1PSW8	Trim71	E3 ubiquitin-protein ligase TRIM71 OS=Mus musculus GN=Trim71 PE=1 SV=1 - [LIN41_MOUSE]
Q9JIX8	Acin1	Apoptotic chromatin condensation inducer in the nucleus OS=Mus musculus GN=Acin1 PE=1 SV=3 - [ACINU_MOUSE]
D3YXK2	Safb	Scaffold attachment factor B1 OS=Mus musculus GN=Safb PE=1 SV=2 - [SAFB1_MOUSE]
Q8BZR9	Q8BZR9	Uncharacterized protein C17orf85 homolog OS=Mus musculus PE=1 SV=1 - [CQ085_MOUSE]
Q80XI3	Eif4g3	Eukaryotic translation initiation factor 4 gamma 3 OS=Mus musculus GN=Eif4g3 PE=1 SV=2 - [IF4G3_MOUSE]
Q91W50	Csde1	Cold shock domain-containing protein E1 OS=Mus musculus GN=Csde1 PE=1 SV=1 - [CSDE1_MOUSE]
Q8BYK6	Ythdf3	YTH domain-containing family protein 3 OS=Mus musculus GN=Ythdf3 PE=1 SV=2 - [YTHD3_MOUSE]
B2RRE7	Otud4	OTU domain-containing protein 4 OS=Mus musculus GN=Otud4 PE=1 SV=1 - [OTUD4_MOUSE]
Q91YT7	Ythdf2	YTH domain-containing family protein 2 OS=Mus musculus GN=Ythdf2 PE=1 SV=1 - [YTHD2_MOUSE]
P97386	Lig3	DNA ligase 3 OS=Mus musculus GN=Lig3 PE=1 SV=2 - [DNLI3_MOUSE]
Q9WVM1	Racgap1	Rac GTPase-activating protein 1 OS=Mus musculus GN=Racgap1 PE=1 SV=1 - [RGAP1_MOUSE]
Q5SU73	Coil	Coilin OS=Mus musculus GN=Coil PE=1 SV=1 - [COIL_MOUSE]
P23475	Xrcc6	X-ray repair cross-complementing protein 6 OS=Mus musculus GN=Xrcc6 PE=1 SV=5 - [XRCC6_MOUSE]
Q8BHD7	Ptbp3	Polypyrimidine tract-binding protein 3 OS=Mus musculus GN=Ptbp3 PE=1 SV=1 - [PTBP3_MOUSE]
Q8VH51	Rbm39	RNA-binding protein 39 OS=Mus musculus GN=Rbm39 PE=1 SV=2 - [RBM39_MOUSE]
Q6A068	Cdc5l	Cell division cycle 5-like protein OS=Mus musculus GN=Cdc5l PE=1 SV=2 - [CDC5L_MOUSE]
Q9ER74	Sall1	Sal-like protein 1 OS=Mus musculus GN=Sall1 PE=1 SV=1 - [SALL1_MOUSE]
P27641	Xrcc5	X-ray repair cross-complementing protein 5 OS=Mus musculus GN=Xrcc5 PE=1 SV=4 - [XRCC5_MOUSE]
E9Q5G3	Kif23	Kinesin-like protein KIF23 OS=Mus musculus GN=Kif23 PE=1 SV=1 - [KIF23_MOUSE]
Q6PDQ2	Chd4	Chromodomain-helicase-DNA-binding protein 4 OS=Mus musculus GN=Chd4 PE=1 SV=1 - [CHD4_MOUSE]
Q6P4T2	Snrnp200	U5 small nuclear ribonucleoprotein 200 kDa helicase OS=Mus musculus GN=Snrnp200 PE=1 SV=1 - [U520_MOUSE]
Q9WUA3	Pfkp	ATP-dependent 6-phosphofructokinase, platelet type OS=Mus musculus GN=Pfkp PE=1 SV=1 - [PFKAP_MOUSE]
Q3UJB9	Edc4	Enhancer of mRNA-decapping protein 4 OS=Mus musculus GN=Edc4 PE=1 SV=2 - [EDC4_MOUSE]
Q91WK2	Eif3h	Eukaryotic translation initiation factor 3 subunit H OS=Mus musculus GN=Eif3h PE=1 SV=1 - [EIF3H_MOUSE]
Q62261	Sptbn1	Spectrin beta chain, non-erythrocytic 1 OS=Mus musculus GN=Sptbn1 PE=1 SV=2 - [SPTB2_MOUSE]
P39061	Col18a1	Collagen alpha-1(XVIII) chain OS=Mus musculus GN=Col18a1 PE=1 SV=4 - [COIA1_MOUSE]
Q80VI1	Trim56	E3 ubiquitin-protein ligase TRIM56 OS=Mus musculus GN=Trim56 PE=1 SV=1 - [TRI56_MOUSE]
Q3UHC0	Tnrc6c	Trinucleotide repeat-containing gene 6C protein OS=Mus musculus GN=Tnrc6c PE=1 SV=2 - [TNR6C_MOUSE]
Q9EQ61	Pes1	Pescadillo homolog OS=Mus musculus GN=Pes1 PE=1 SV=1 - [PESC_MOUSE]

## Sheet: Coincidences
Table S6. Comparison of specific interactors of Atoh1-Neurog1 in Table S4 and Table 5.
		38 proteins
UNI Prot	Gene	Description
Q6ZWU9	Rps27	40S ribosomal protein S27 OS=Mus musculus GN=Rps27 PE=1 SV=3 - [RS27_MOUSE]
Q9WTX5	Skp1	S-phase kinase-associated protein 1 OS=Mus musculus GN=Skp1 PE=1 SV=3 - [SKP1_MOUSE]
P62320	Snrpd3	Small nuclear ribonucleoprotein Sm D3 OS=Mus musculus GN=Snrpd3 PE=1 SV=1 - [SMD3_MOUSE]
O35295	Purb	Transcriptional activator protein Pur-beta OS=Mus musculus GN=Purb PE=1 SV=3 - [PURB_MOUSE]
Q9D8N0	Eef1g	Elongation factor 1-gamma OS=Mus musculus GN=Eef1g PE=1 SV=3 - [EF1G_MOUSE]
Q9D0B0	Srsf9	Serine/arginine-rich splicing factor 9 OS=Mus musculus GN=Srsf9 PE=1 SV=1 - [SRSF9_MOUSE]
O09044	Snap23	Synaptosomal-associated protein 23 OS=Mus musculus GN=Snap23 PE=1 SV=1 - [SNP23_MOUSE]
Q9Z1Z2	Strap	Serine-threonine kinase receptor-associated protein OS=Mus musculus GN=Strap PE=1 SV=2 - [STRAP_MOUSE]
Q60596	Xrcc1	DNA repair protein XRCC1 OS=Mus musculus GN=Xrcc1 PE=1 SV=2 - [XRCC1_MOUSE]
Q9JII5	Dazap1	DAZ-associated protein 1 OS=Mus musculus GN=Dazap1 PE=1 SV=2 - [DAZP1_MOUSE]
Q9Z108	Stau1	Double-stranded RNA-binding protein Staufen homolog 1 OS=Mus musculus GN=Stau1 PE=1 SV=1 - [STAU1_MOUSE]
Q9D824	Fip1l1	Pre-mRNA 3'-end-processing factor FIP1 OS=Mus musculus GN=Fip1l1 PE=1 SV=1 - [FIP1_MOUSE]
Q8K1N4	Spats2	Spermatogenesis-associated serine-rich protein 2 OS=Mus musculus GN=Spats2 PE=1 SV=1 - [SPAS2_MOUSE]
P09242	Alpl	Alkaline phosphatase, tissue-nonspecific isozyme OS=Mus musculus GN=Alpl PE=1 SV=2 - [PPBT_MOUSE]
P28656	Nap1l1	Nucleosome assembly protein 1-like 1 OS=Mus musculus GN=Nap1l1 PE=1 SV=2 - [NP1L1_MOUSE]
P03975	Iap	IgE-binding protein OS=Mus musculus GN=Iap PE=2 SV=1 - [IGEB_MOUSE]
Q60973	Rbbp7	Histone-binding protein RBBP7 OS=Mus musculus GN=Rbbp7 PE=1 SV=1 - [RBBP7_MOUSE]
Q00PI9	Hnrnpul2	Heterogeneous nuclear ribonucleoprotein U-like protein 2 OS=Mus musculus GN=Hnrnpul2 PE=1 SV=2 - [HNRL2_MOUSE]
Q62036	Cep131	Centrosomal protein of 131 kDa OS=Mus musculus GN=Cep131 PE=1 SV=2 - [CP131_MOUSE]
Q9JKK7	Tmod2	Tropomodulin-2 OS=Mus musculus GN=Tmod2 PE=1 SV=2 - [TMOD2_MOUSE]
Q925I1	Atad3	ATPase family AAA domain-containing protein 3 OS=Mus musculus GN=Atad3 PE=1 SV=1 - [ATAD3_MOUSE]
Q8K4Z5	Sf3a1	Splicing factor 3A subunit 1 OS=Mus musculus GN=Sf3a1 PE=1 SV=1 - [SF3A1_MOUSE]
Q62311	Taf6	Transcription initiation factor TFIID subunit 6 OS=Mus musculus GN=Taf6 PE=1 SV=1 - [TAF6_MOUSE]
Q9JIX8	Acin1	Apoptotic chromatin condensation inducer in the nucleus OS=Mus musculus GN=Acin1 PE=1 SV=3 - [ACINU_MOUSE]
D3YXK2	Safb	Scaffold attachment factor B1 OS=Mus musculus GN=Safb PE=1 SV=2 - [SAFB1_MOUSE]
P97386	Lig3	DNA ligase 3 OS=Mus musculus GN=Lig3 PE=1 SV=2 - [DNLI3_MOUSE]
P23475	Xrcc6	X-ray repair cross-complementing protein 6 OS=Mus musculus GN=Xrcc6 PE=1 SV=5 - [XRCC6_MOUSE]
Q8BHD7	Ptbp3	Polypyrimidine tract-binding protein 3 OS=Mus musculus GN=Ptbp3 PE=1 SV=1 - [PTBP3_MOUSE]
Q9ER74	Sall1	Sal-like protein 1 OS=Mus musculus GN=Sall1 PE=1 SV=1 - [SALL1_MOUSE]
P27641	Xrcc5	X-ray repair cross-complementing protein 5 OS=Mus musculus GN=Xrcc5 PE=1 SV=4 - [XRCC5_MOUSE]
E9Q5G3	Kif23	Kinesin-like protein KIF23 OS=Mus musculus GN=Kif23 PE=1 SV=1 - [KIF23_MOUSE]
Q6P4T2	Snrnp200	U5 small nuclear ribonucleoprotein 200 kDa helicase OS=Mus musculus GN=Snrnp200 PE=1 SV=1 - [U520_MOUSE]
Q91WK2	Eif3h	Eukaryotic translation initiation factor 3 subunit H OS=Mus musculus GN=Eif3h PE=1 SV=1 - [EIF3H_MOUSE]
Q62261	Sptbn1	Spectrin beta chain, non-erythrocytic 1 OS=Mus musculus GN=Sptbn1 PE=1 SV=2 - [SPTB2_MOUSE]
P39061	Col18a1	Collagen alpha-1(XVIII) chain OS=Mus musculus GN=Col18a1 PE=1 SV=4 - [COIA1_MOUSE]
Q80VI1	Trim56	E3 ubiquitin-protein ligase TRIM56 OS=Mus musculus GN=Trim56 PE=1 SV=1 - [TRI56_MOUSE]
Q3UHC0	Tnrc6c	Trinucleotide repeat-containing gene 6C protein OS=Mus musculus GN=Tnrc6c PE=1 SV=2 - [TNR6C_MOUSE]
Q9EQ61	Pes1	Pescadillo homolog OS=Mus musculus GN=Pes1 PE=1 SV=1 - [PESC_MOUSE]
